# Supplementary material for: 1,10-Bis(4-nitro­phen­oxy)deca­ne
Source: Acta Crystallogr Sect E Struct Rep Online. 2010 Feb 6;66(Pt 3):o529. doi: 10.1107/S1600536810003855 (PMC2983734; doi:10.1107/S1600536810003855)
Supplement: Supplementary file 1 [file e-66-0o529-sup1.cif]

##############################################################################
###                                                                        ###
###        Electronic paper (Acta Crystallographica Section E)             ###
###                                                                        ###
##############################################################################
#                                                                            #
# This CIF contains the data in a paper accepted for publication in Acta     #
# Crystallographica Section E. It conforms to the requirements of Notes      #
# for Authors for Section E, and has been peer reviewed under the auspices   #
# of the IUCr Commission on Journals.                                        #
#                                                                            #
# Full details of the Crystallographic Information File format               #
# are given in the paper "The Crystallographic Information File (CIF):       #
# a New Standard Archive File for Crystallography" by S. R. Hall, F. H.      #
# Allen and I. D. Brown [Acta Cryst. (1991), A47, 655-685].                  #
#                                                                            #
# The current version of the core CIF dictionary is obtainable from          #
# ftp://ftp.iucr.org/pub/cif_core.dic. The current version number is 2.4.    #
#                                                                            #
# Software is freely available for graphical display of the structure(s) in  #
# this CIF.  For information consult the CIF home page http://www.iucr.org/  #
# cif/home.html                                                              #
#                                                                            #
# This file may be used for bona fide research purposes within the           #
# scientific community so long as proper attribution is given to the journal # 
# article from which it was obtained.                                        #
#                                                                            #
##############################################################################
                                             
data_I
_audit_creation_method     SHELXL-97
_chemical_name_systematic
;
1,10-Bis(4-nitrophenoxy)decane
;
_chemical_name_common     ?
_chemical_formula_moiety     'C22 H28 N2 O6'
_chemical_formula_sum     'C22 H28 N2 O6'
_chemical_formula_iupac     'C22 H28 N2 O6'
_chemical_formula_weight     416.465
_chemical_melting_point     ?
_symmetry_cell_setting     triclinic
_symmetry_space_group_name_H-M     'P -1'
_symmetry_space_group_name_Hall     '-P 1'
loop_
    _symmetry_equiv_pos_as_xyz
    'x, y, z'
    '-x, -y, -z'
_cell_length_a     10.1806(10)
_cell_length_b     14.9460(13)
_cell_length_c     16.1127(15)
_cell_angle_alpha     114.370(7)
_cell_angle_beta     94.322(8)
_cell_angle_gamma     103.861(8)
_cell_volume     2125.7(3)
_cell_formula_units_Z     4
_cell_measurement_reflns_used     9860
_cell_measurement_theta_min     3.3
_cell_measurement_theta_max     25.8
_cell_measurement_temperature     173(2)
_exptl_crystal_description     block
_exptl_crystal_colour     colourless
_exptl_crystal_size_max     0.27
_exptl_crystal_size_mid     0.14
_exptl_crystal_size_min     0.14
_exptl_crystal_density_diffrn     1.301
_exptl_crystal_density_meas     ?
_exptl_crystal_density_method     'not measured'
_exptl_crystal_F_000     888
_exptl_absorpt_coefficient_mu     0.095
_exptl_absorpt_correction_type     none
_exptl_absorpt_process_details     ?
_exptl_absorpt_correction_T_min     .
_exptl_absorpt_correction_T_max     .
_exptl_special_details
;
;
_diffrn_ambient_temperature     173(2)
_diffrn_radiation_type     MoK\a
_diffrn_radiation_wavelength     0.71073
_diffrn_radiation_source     'fine-focus sealed tube'
_diffrn_radiation_monochromator     graphite
_diffrn_measurement_device_type     'Stoe IPDS II two-circle diffractometer'
_diffrn_measurement_method     \w
_diffrn_detector_area_resol_mean     ?
_diffrn_reflns_number     24686
_diffrn_reflns_av_R_equivalents     0.0968
_diffrn_reflns_av_sigmaI/netI     0.1087
_diffrn_reflns_theta_min     3.21
_diffrn_reflns_theta_max     25.75
_diffrn_reflns_theta_full     25.00
_diffrn_measured_fraction_theta_max     0.979
_diffrn_measured_fraction_theta_full     0.997
_diffrn_reflns_limit_h_min     -12
_diffrn_reflns_limit_h_max     12
_diffrn_reflns_limit_k_min     -18
_diffrn_reflns_limit_k_max     18
_diffrn_reflns_limit_l_min     -19
_diffrn_reflns_limit_l_max     19
_diffrn_standards_number     0
_diffrn_standards_interval_count     .
_diffrn_standards_interval_time     .
_diffrn_standards_decay_%     ?
_refine_special_details
;
Refinement of <i>F</i>^2^ against ALL reflections. The weighted <i>R</i>-factor
wR and goodness of fit <i>S</i> are based on <i>F</i>^2^, conventional
<i>R</i>-factors <i>R</i> are based on <i>F</i>, with <i>F</i> set to zero for
negative <i>F</i>^2^. The threshold expression of <i>F</i>^2^ >
\s(<i>F</i>^2^) is used only for calculating <i>R</i>-factors(gt) etc. and is
not relevant to the choice of reflections for refinement. <i>R</i>-factors
based on <i>F</i>^2^ are statistically about twice as large as those based on
<i>F</i>, and <i>R</i>- factors based on ALL data will be even larger.
;
_reflns_number_total     7975
_reflns_number_gt     3974
_reflns_threshold_expression     I>2\s(I)
_refine_ls_structure_factor_coef     Fsqd
_refine_ls_matrix_type     full
_refine_ls_R_factor_all     0.1200
_refine_ls_R_factor_gt     0.0538
_refine_ls_wR_factor_gt     0.1118
_refine_ls_wR_factor_ref     0.1321
_refine_ls_goodness_of_fit_ref     0.825
_refine_ls_restrained_S_all     32.552
_refine_ls_number_reflns     7975
_refine_ls_number_parameters     559
_refine_ls_number_restraints     8
_refine_ls_hydrogen_treatment     constr
_refine_ls_weighting_scheme     calc
_refine_ls_weighting_details
                 'calc w=1/[\s^2^(Fo^2^)+(0.0560P)^2^] where P=(Fo^2^+2Fc^2^)/3'
_atom_sites_solution_hydrogens     geom
_atom_sites_solution_primary     direct
_atom_sites_solution_secondary     difmap
_refine_ls_shift/su_max     0.000
_refine_ls_shift/su_mean     0.000
_refine_diff_density_max     0.328
_refine_diff_density_min     -0.257
_refine_ls_extinction_method     none
_refine_ls_extinction_coef     ?
loop_
    _atom_type_symbol
    _atom_type_description
    _atom_type_scat_dispersion_real
    _atom_type_scat_dispersion_imag
    _atom_type_scat_source
    'C' 'C' 0.0033 0.0016
                         'International Tables Vol C Tables 4.2.6.8 and 6.1.1.4'
    'H' 'H' 0.0000 0.0000
                         'International Tables Vol C Tables 4.2.6.8 and 6.1.1.4'
    'N' 'N' 0.0061 0.0033
                         'International Tables Vol C Tables 4.2.6.8 and 6.1.1.4'
    'O' 'O' 0.0106 0.0060
                         'International Tables Vol C Tables 4.2.6.8 and 6.1.1.4'
_computing_data_collection     'X-AREA (Stoe & Cie, 2001)'
_computing_cell_refinement     'X-AREA (Stoe & Cie, 2001)'
_computing_data_reduction     'X-AREA (Stoe & Cie, 2001)'
_computing_structure_solution     'SHELXS97 (Sheldrick, 2008)'
_computing_structure_refinement     'SHELXL97 (Sheldrick, 2008)'
_computing_molecular_graphics     'XP (Sheldrick, 2008)'
_computing_publication_material     'SHELXL97 (Sheldrick, 2008)'
loop_
    _atom_site_type_symbol
    _atom_site_label
    _atom_site_fract_x
    _atom_site_fract_y
    _atom_site_fract_z
    _atom_site_U_iso_or_equiv
    _atom_site_adp_type
    _atom_site_calc_flag
    _atom_site_refinement_flags
    _atom_site_occupancy
    _atom_site_disorder_assembly
    _atom_site_disorder_group
    N N1A -0.577(11) -0.282(8) 0.186(7) 0.06(3) Uani d . 1 . .
    O O1A -0.076(8) -0.096(6) 0.125(6) 0.05(2) Uani d . 1 . .
    O O2A -0.604(10) -0.371(7) 0.175(7) 0.07(3) Uani d . 1 . .
    O O3A -0.658(10) -0.231(7) 0.209(7) 0.08(3) Uani d . 1 . .
    C C1A 0.019(12) -0.153(8) 0.086(9) 0.05(3) Uani d . 1 . .
    H H1A1 -0.0270 -0.2118 0.0250 0.058 Uiso calc R 1 . .
    H H1A2 0.0526 -0.1791 0.1279 0.058 Uiso calc R 1 . .
    C C2A 0.137(12) -0.078(8) 0.075(9) 0.05(3) Uani d . 1 . .
    H H2A1 0.1805 -0.0193 0.1361 0.060 Uiso calc R 1 . .
    H H2A2 0.1012 -0.0518 0.0337 0.060 Uiso calc R 1 . .
    C C3A 0.247(12) -0.127(9) 0.034(9) 0.05(3) Uani d . 1 B .
    H H3A1 0.2022 -0.1925 -0.0228 0.063 Uiso calc R 1 . .
    H H3A2 0.2942 -0.1436 0.0792 0.063 Uiso calc R 1 . .
    C C4A 0.354(15) -0.056(11) 0.009(12) 0.08(5) Uani d D 1 . .
    H H4A1 0.3992 -0.1004 -0.0364 0.096 Uiso calc PR 0.50 A 1
    H H4A2 0.3017 -0.0294 -0.0251 0.096 Uiso calc PR 0.50 A 1
    H H4A3 0.3038 -0.0339 -0.0305 0.096 Uiso calc PR 0.50 A 2
    H H4A4 0.4027 0.0061 0.0670 0.096 Uiso calc PR 0.50 A 2
    C C5A' 0.46(3) 0.029(17) 0.075(18) 0.07(7) Uani d PD 0.50 B 1
    H H5AA 0.5185 0.0030 0.1063 0.081 Uiso d PR 0.50 B 1
    H H5AB 0.4158 0.0718 0.1223 0.081 Uiso d PR 0.50 B 1
    C C5A" 0.45(2) -0.095(18) -0.04(2) 0.06(8) Uani d PD 0.50 B 2
    H H5AC 0.4046 -0.1624 -0.0906 0.076 Uiso d PR 0.50 B 2
    H H5AD 0.5133 -0.1080 0.0054 0.076 Uiso d PR 0.50 B 2
    C C11A -0.196(12) -0.147(8) 0.138(8) 0.04(3) Uani d . 1 . .
    C C12A -0.284(12) -0.088(8) 0.175(8) 0.05(3) Uani d . 1 . .
    H H12A -0.2573 -0.0168 0.1883 0.058 Uiso calc R 1 . .
    C C13A -0.407(12) -0.131(8) 0.191(8) 0.05(3) Uani d . 1 . .
    H H13A -0.4666 -0.0901 0.2163 0.056 Uiso calc R 1 . .
    C C14A -0.445(12) -0.234(8) 0.171(8) 0.04(3) Uani d . 1 . .
    C C15A -0.359(12) -0.294(8) 0.135(8) 0.05(3) Uani d . 1 . .
    H H15A -0.3858 -0.3642 0.1219 0.055 Uiso calc R 1 . .
    C C16A -0.235(12) -0.250(8) 0.118(8) 0.05(3) Uani d . 1 . .
    H H16A -0.1766 -0.2911 0.0931 0.055 Uiso calc R 1 . .
    N N1B -0.103(9) 0.250(7) 0.215(7) 0.04(2) Uani d . 1 . .
    O O1B 0.402(7) 0.295(5) 0.106(6) 0.05(2) Uani d . 1 . .
    O O2B -0.155(9) 0.321(6) 0.237(7) 0.07(3) Uani d . 1 . .
    O O3B -0.160(9) 0.169(6) 0.216(6) 0.06(2) Uani d . 1 . .
    C C1B 0.487(11) 0.390(8) 0.111(8) 0.04(3) Uani d . 1 . .
    H H1B1 0.5087 0.4450 0.1751 0.051 Uiso calc R 1 . .
    H H1B2 0.4384 0.4112 0.0697 0.051 Uiso calc R 1 . .
    C C2B 0.617(11) 0.369(8) 0.079(8) 0.04(3) Uani d . 1 . .
    H H2B1 0.6684 0.3551 0.1248 0.053 Uiso calc R 1 . .
    H H2B2 0.5912 0.3058 0.0189 0.053 Uiso calc R 1 . .
    C C3B 0.711(11) 0.455(8) 0.067(8) 0.04(3) Uani d . 1 . .
    H H3B1 0.7392 0.5181 0.1268 0.053 Uiso calc R 1 . .
    H H3B2 0.6605 0.4696 0.0212 0.053 Uiso calc R 1 . .
    C C4B 0.841(11) 0.430(8) 0.033(8) 0.04(3) Uani d . 1 . .
    H H4B1 0.8930 0.4180 0.0800 0.052 Uiso calc R 1 . .
    H H4B2 0.8127 0.3658 -0.0254 0.052 Uiso calc R 1 . .
    C C5B 0.937(11) 0.513(9) 0.017(9) 0.05(3) Uani d . 1 . .
    H H5B1 0.9668 0.5778 0.0760 0.055 Uiso calc R 1 . .
    H H5B2 0.8850 0.5265 -0.0291 0.055 Uiso calc R 1 . .
    C C11B 0.279(11) 0.291(8) 0.132(8) 0.04(3) Uani d . 1 . .
    C C12B 0.208(11) 0.197(8) 0.127(8) 0.04(3) Uani d . 1 . .
    H H12B 0.2461 0.1415 0.1042 0.051 Uiso calc R 1 . .
    C C13B 0.084(11) 0.182(8) 0.154(8) 0.04(3) Uani d . 1 . .
    H H13B 0.0361 0.1175 0.1509 0.052 Uiso calc R 1 . .
    C C14B 0.030(10) 0.265(8) 0.187(7) 0.04(2) Uani d . 1 . .
    C C15B 0.097(10) 0.359(7) 0.192(7) 0.04(3) Uani d . 1 . .
    H H15B 0.0565 0.4137 0.2140 0.044 Uiso calc R 1 . .
    C C16B 0.224(11) 0.374(8) 0.165(8) 0.04(3) Uani d . 1 . .
    H H16B 0.2716 0.4387 0.1680 0.048 Uiso calc R 1 . .
    N N1C -0.017(12) -0.386(7) 0.286(7) 0.05(3) Uani d . 1 . .
    O O1C -0.112(8) -0.007(5) 0.396(6) 0.05(2) Uani d . 1 . .
    O O2C 0.091(10) -0.397(6) 0.260(7) 0.07(3) Uani d . 1 . .
    O O3C -0.106(10) -0.454(6) 0.290(7) 0.07(3) Uani d . 1 . .
    C C1C -0.019(11) 0.080(7) 0.392(8) 0.04(3) Uani d . 1 . .
    H H1C1 -0.0067 0.0639 0.3277 0.049 Uiso calc R 1 . .
    H H1C2 0.0725 0.1002 0.4317 0.049 Uiso calc R 1 . .
    C C2C -0.084(11) 0.167(7) 0.428(8) 0.04(3) Uani d . 1 . .
    H H2C1 -0.1068 0.1755 0.4894 0.050 Uiso calc R 1 . .
    H H2C2 -0.1720 0.1472 0.3849 0.050 Uiso calc R 1 . .
    C C3C 0.009(11) 0.268(7) 0.438(8) 0.04(3) Uani d . 1 . .
    H H3C1 0.0337 0.2588 0.3778 0.047 Uiso calc R 1 . .
    H H3C2 0.0949 0.2889 0.4834 0.047 Uiso calc R 1 . .
    C C4C -0.059(11) 0.355(8) 0.472(8) 0.04(3) Uani d . 1 . .
    H H4C1 -0.1454 0.3342 0.4267 0.050 Uiso calc R 1 . .
    H H4C2 -0.0844 0.3643 0.5323 0.050 Uiso calc R 1 . .
    C C5C 0.033(11) 0.457(7) 0.482(8) 0.04(3) Uani d . 1 . .
    H H5C1 0.0557 0.4476 0.4211 0.049 Uiso calc R 1 . .
    H H5C2 0.1202 0.4762 0.5257 0.049 Uiso calc R 1 . .
    C C11C -0.081(11) -0.097(7) 0.366(8) 0.04(3) Uani d . 1 . .
    C C12C -0.181(12) -0.176(8) 0.369(8) 0.04(3) Uani d . 1 . .
    H H12C -0.2631 -0.1653 0.3890 0.053 Uiso calc R 1 . .
    C C13C -0.161(12) -0.272(8) 0.342(8) 0.04(3) Uani d . 1 . .
    H H13C -0.2277 -0.3270 0.3444 0.054 Uiso calc R 1 . .
    C C14C -0.041(12) -0.285(8) 0.311(8) 0.04(3) Uani d . 1 . .
    C C15C 0.059(11) -0.208(8) 0.307(8) 0.04(3) Uani d . 1 . .
    H H15C 0.1403 -0.2202 0.2858 0.051 Uiso calc R 1 . .
    C C16C 0.039(11) -0.112(8) 0.334(8) 0.04(3) Uani d . 1 . .
    H H16C 0.1055 -0.0573 0.3308 0.050 Uiso calc R 1 . .
    N N1D 0.410(12) 0.130(7) 0.309(8) 0.06(3) Uani d . 1 . .
    O O1D 0.524(8) 0.540(6) 0.377(6) 0.05(2) Uani d . 1 . .
    O O2D 0.298(10) 0.086(6) 0.317(7) 0.07(3) Uani d . 1 . .
    O O3D 0.500(12) 0.088(7) 0.285(9) 0.10(4) Uani d . 1 . .
    C C1D 0.427(11) 0.597(8) 0.409(8) 0.04(3) Uani d . 1 . .
    H H1D1 0.4106 0.6005 0.4703 0.053 Uiso calc R 1 . .
    H H1D2 0.3379 0.5627 0.3645 0.053 Uiso calc R 1 . .
    C C2D 0.492(12) 0.703(8) 0.418(9) 0.05(3) Uani d . 1 . .
    H H2D1 0.5810 0.7357 0.4621 0.061 Uiso calc R 1 . .
    H H2D2 0.5101 0.6977 0.3564 0.061 Uiso calc R 1 . .
    C C3D 0.398(14) 0.771(8) 0.450(10) 0.06(4) Uani d . 1 D .
    H H3D1 0.3826 0.7790 0.5126 0.072 Uiso calc R 1 . .
    H H3D2 0.3076 0.7375 0.4071 0.072 Uiso calc R 1 . .
    C C4D 0.46(2) 0.877(11) 0.455(13) 0.10(6) Uani d D 1 . .
    H H4D1 0.5542 0.9077 0.4948 0.118 Uiso calc PR 0.50 C 1
    H H4D2 0.4717 0.8684 0.3920 0.118 Uiso calc PR 0.50 C 1
    H H4D3 0.4967 0.8659 0.3975 0.118 Uiso calc PR 0.50 C 2
    H H4D4 0.3830 0.9058 0.4519 0.118 Uiso calc PR 0.50 C 2
    C C5D' 0.39(3) 0.947(17) 0.49(3) 0.08(10) Uani d PD 0.50 D 1
    H H5DA 0.3902 0.9646 0.5557 0.095 Uiso d PR 0.50 D 1
    H H5DB 0.2905 0.9123 0.4560 0.095 Uiso d PR 0.50 D 1
    C C5D" 0.56(3) 0.95(2) 0.52(2) 0.08(9) Uani d PD 0.50 D 2
    H H5DC 0.6381 0.9256 0.5307 0.092 Uiso d PR 0.50 D 2
    H H5DD 0.5235 0.9691 0.5829 0.092 Uiso d PR 0.50 D 2
    C C11D 0.490(11) 0.440(8) 0.364(8) 0.04(3) Uani d . 1 . .
    C C12D 0.586(11) 0.388(8) 0.329(8) 0.04(3) Uani d . 1 . .
    H H12D 0.6686 0.4227 0.3167 0.053 Uiso calc R 1 . .
    C C13D 0.560(11) 0.287(8) 0.311(8) 0.04(3) Uani d . 1 . .
    H H13D 0.6240 0.2507 0.2871 0.052 Uiso calc R 1 . .
    C C14D 0.440(11) 0.238(8) 0.329(8) 0.04(3) Uani d . 1 . .
    C C15D 0.345(11) 0.289(8) 0.365(8) 0.04(3) Uani d . 1 . .
    H H15D 0.2637 0.2547 0.3772 0.051 Uiso calc R 1 . .
    C C16D 0.370(11) 0.391(8) 0.382(8) 0.04(3) Uani d . 1 . .
    H H16D 0.3062 0.4264 0.4065 0.049 Uiso calc R 1 . .
loop_
    _atom_site_aniso_label
    _atom_site_aniso_U_11
    _atom_site_aniso_U_22
    _atom_site_aniso_U_33
    _atom_site_aniso_U_12
    _atom_site_aniso_U_13
    _atom_site_aniso_U_23
    N1A 0.06(7) 0.06(7) 0.05(7) 0.01(5) 0.01(5) 0.02(5)
    O1A 0.05(5) 0.04(4) 0.07(6) 0.02(4) 0.02(4) 0.02(4)
    O2A 0.08(7) 0.06(6) 0.08(7) 0.01(5) 0.02(5) 0.04(5)
    O3A 0.06(6) 0.08(6) 0.09(8) 0.03(5) 0.04(6) 0.04(6)
    C1A 0.05(7) 0.05(6) 0.05(8) 0.02(6) 0.01(6) 0.02(6)
    C2A 0.05(7) 0.04(6) 0.05(8) 0.01(5) 0.01(6) 0.02(5)
    C3A 0.05(7) 0.05(6) 0.06(8) 0.01(5) 0.02(6) 0.02(6)
    C4A 0.06(9) 0.08(10) 0.09(12) 0.02(8) 0.02(9) 0.04(9)
    C5A' 0.07(18) 0.07(16) 0.06(19) 0.03(14) 0.02(15) 0.02(14)
    C5A" 0.05(15) 0.05(14) 0.1(2) 0.02(12) 0.03(15) 0.04(15)
    C11A 0.05(7) 0.04(6) 0.04(7) 0.01(5) 0.01(5) 0.02(5)
    C12A 0.05(7) 0.04(6) 0.05(8) 0.02(5) 0.01(6) 0.02(6)
    C13A 0.05(7) 0.04(6) 0.05(8) 0.02(5) 0.01(6) 0.02(5)
    C14A 0.05(7) 0.05(6) 0.04(7) 0.02(5) 0.01(6) 0.02(5)
    C15A 0.06(8) 0.04(6) 0.04(7) 0.02(5) 0.01(6) 0.02(5)
    C16A 0.05(7) 0.04(6) 0.05(7) 0.02(5) 0.01(6) 0.02(5)
    N1B 0.04(5) 0.04(5) 0.04(6) 0.01(4) 0.01(4) 0.02(4)
    O1B 0.04(4) 0.05(4) 0.07(6) 0.02(4) 0.02(4) 0.03(4)
    O2B 0.06(5) 0.06(5) 0.10(8) 0.03(4) 0.04(5) 0.04(5)
    O3B 0.05(5) 0.05(5) 0.07(6) 0.01(4) 0.02(4) 0.03(4)
    C1B 0.04(6) 0.04(6) 0.05(7) 0.01(5) 0.01(5) 0.02(5)
    C2B 0.04(6) 0.05(6) 0.05(7) 0.02(5) 0.01(5) 0.02(6)
    C3B 0.04(6) 0.04(6) 0.05(7) 0.02(5) 0.02(5) 0.02(5)
    C4B 0.04(6) 0.04(6) 0.05(8) 0.02(5) 0.02(5) 0.02(5)
    C5B 0.04(6) 0.05(6) 0.06(8) 0.02(5) 0.02(6) 0.03(5)
    C11B 0.03(6) 0.05(6) 0.04(7) 0.02(5) 0.01(5) 0.02(5)
    C12B 0.04(6) 0.04(6) 0.05(7) 0.02(5) 0.01(5) 0.02(5)
    C13B 0.05(7) 0.03(5) 0.05(8) 0.02(5) 0.01(6) 0.02(5)
    C14B 0.03(6) 0.04(6) 0.04(6) 0.02(5) 0.01(5) 0.02(5)
    C15B 0.04(6) 0.03(5) 0.04(7) 0.02(5) 0.01(5) 0.01(5)
    C16B 0.04(6) 0.04(5) 0.04(7) 0.01(5) 0.01(5) 0.02(5)
    N1C 0.06(7) 0.04(5) 0.06(7) 0.02(5) 0.01(6) 0.02(5)
    O1C 0.05(5) 0.03(4) 0.06(5) 0.01(3) 0.02(4) 0.02(4)
    O2C 0.07(6) 0.05(5) 0.10(8) 0.03(5) 0.02(6) 0.03(5)
    O3C 0.08(7) 0.04(4) 0.09(7) 0.01(4) 0.02(5) 0.03(4)
    C1C 0.04(6) 0.03(5) 0.04(7) 0.01(5) 0.01(5) 0.02(5)
    C2C 0.04(6) 0.04(5) 0.04(7) 0.01(5) 0.01(5) 0.02(5)
    C3C 0.04(6) 0.04(6) 0.04(7) 0.02(5) 0.01(5) 0.02(5)
    C4C 0.04(6) 0.04(6) 0.05(7) 0.01(5) 0.01(5) 0.02(5)
    C5C 0.04(6) 0.04(5) 0.05(7) 0.01(5) 0.01(5) 0.02(5)
    C11C 0.04(6) 0.03(5) 0.04(7) 0.01(5) 0.01(5) 0.02(5)
    C12C 0.04(7) 0.04(6) 0.05(7) 0.01(5) 0.01(5) 0.02(5)
    C13C 0.05(7) 0.04(6) 0.04(7) 0.01(5) 0.01(6) 0.02(5)
    C14C 0.05(7) 0.03(5) 0.04(7) 0.01(5) 0.01(5) 0.02(5)
    C15C 0.04(6) 0.04(6) 0.05(7) 0.02(5) 0.01(5) 0.02(5)
    C16C 0.05(6) 0.03(5) 0.05(7) 0.01(5) 0.01(5) 0.02(5)
    N1D 0.06(7) 0.05(6) 0.06(8) 0.01(5) 0.02(6) 0.02(5)
    O1D 0.05(5) 0.05(4) 0.06(6) 0.02(4) 0.02(4) 0.03(4)
    O2D 0.06(6) 0.05(5) 0.10(8) 0.00(5) 0.02(5) 0.03(5)
    O3D 0.09(8) 0.05(5) 0.14(11) 0.04(5) 0.06(7) 0.03(6)
    C1D 0.04(6) 0.05(6) 0.05(7) 0.02(5) 0.01(5) 0.02(5)
    C2D 0.05(7) 0.05(6) 0.05(8) 0.01(5) 0.01(6) 0.03(6)
    C3D 0.06(8) 0.04(6) 0.08(10) 0.01(6) 0.01(7) 0.03(6)
    C4D 0.13(15) 0.05(8) 0.10(14) 0.01(9) 0.02(12) 0.02(9)
    C5D' 0.07(18) 0.03(12) 0.1(3) 0.03(12) 0.05(19) 0.04(16)
    C5D" 0.1(2) 0.1(2) 0.1(2) 0.05(18) 0.02(17) 0.03(18)
    C11D 0.04(6) 0.05(6) 0.04(6) 0.01(5) 0.01(5) 0.02(5)
    C12D 0.04(6) 0.05(7) 0.04(7) 0.01(5) 0.02(5) 0.02(6)
    C13D 0.04(6) 0.05(6) 0.04(7) 0.02(5) 0.01(5) 0.01(5)
    C14D 0.04(6) 0.04(6) 0.04(7) 0.01(5) 0.01(5) 0.01(5)
    C15D 0.03(6) 0.05(6) 0.04(7) 0.01(5) 0.01(5) 0.02(5)
    C16D 0.03(6) 0.05(6) 0.05(7) 0.02(5) 0.01(5) 0.02(5)
_geom_special_details
;
All esds (except the esd in the dihedral angle between two l.s. planes) are
estimated using the full covariance matrix. The cell esds are taken into
account individually in the estimation of esds in distances, angles and
torsion angles; correlations between esds in cell parameters are only used
when they are defined by crystal symmetry. An approximate (isotropic)
treatment of cell esds is used for estimating esds involving l.s. planes.
;
loop_
    _geom_bond_atom_site_label_1
    _geom_bond_atom_site_label_2
    _geom_bond_site_symmetry_2
    _geom_bond_distance
    _geom_bond_publ_flag
    N1A O3A . 1.23(13) ?
    N1A O2A . 1.24(13) ?
    N1A C14A . 1.45(15) ?
    O1A C11A . 1.35(13) ?
    O1A C1A . 1.45(13) ?
    C1A C2A . 1.51(16) ?
    C1A H1A1 . 0.9900 ?
    C1A H1A2 . 0.9900 ?
    C2A C3A . 1.52(16) ?
    C2A H2A1 . 0.9900 ?
    C2A H2A2 . 0.9900 ?
    C3A C4A . 1.53(18) ?
    C3A H3A1 . 0.9900 ?
    C3A H3A2 . 0.9900 ?
    C4A C5A' . 1.4(2) ?
    C4A C5A" . 1.4(2) ?
    C4A H4A1 . 0.9900 ?
    C4A H4A2 . 0.9900 ?
    C4A H4A3 . 0.9900 ?
    C4A H4A4 . 0.9900 ?
    C5A' H5AA . 0.9900 ?
    C5A' H5AB . 0.9900 ?
    C5A" H5AC . 0.9900 ?
    C5A" H5AD . 0.9900 ?
    C11A C16A . 1.38(15) ?
    C11A C12A . 1.41(15) ?
    C12A C13A . 1.37(16) ?
    C12A H12A . 0.9500 ?
    C13A C14A . 1.39(15) ?
    C13A H13A . 0.9500 ?
    C14A C15A . 1.39(15) ?
    C15A C16A . 1.37(16) ?
    C15A H15A . 0.9500 ?
    C16A H16A . 0.9500 ?
    N1B O3B . 1.23(11) ?
    N1B O2B . 1.23(11) ?
    N1B C14B . 1.46(13) ?
    O1B C11B . 1.35(12) ?
    O1B C1B . 1.43(12) ?
    C1B C2B . 1.52(14) ?
    C1B H1B1 . 0.9900 ?
    C1B H1B2 . 0.9900 ?
    C2B C3B . 1.51(15) ?
    C2B H2B1 . 0.9900 ?
    C2B H2B2 . 0.9900 ?
    C3B C4B . 1.53(14) ?
    C3B H3B1 . 0.9900 ?
    C3B H3B2 . 0.9900 ?
    C4B C5B . 1.51(15) ?
    C4B H4B1 . 0.9900 ?
    C4B H4B2 . 0.9900 ?
    C5B C5B 2_765 1.5(2) ?
    C5B H5B1 . 0.9900 ?
    C5B H5B2 . 0.9900 ?
    C11B C12B . 1.38(15) ?
    C11B C16B . 1.41(14) ?
    C12B C13B . 1.36(15) ?
    C12B H12B . 0.9500 ?
    C13B C14B . 1.39(13) ?
    C13B H13B . 0.9500 ?
    C14B C15B . 1.37(14) ?
    C15B C16B . 1.39(15) ?
    C15B H15B . 0.9500 ?
    C16B H16B . 0.9500 ?
    N1C O3C . 1.23(13) ?
    N1C O2C . 1.22(13) ?
    N1C C14C . 1.47(13) ?
    O1C C11C . 1.36(12) ?
    O1C C1C . 1.44(12) ?
    C1C C2C . 1.52(13) ?
    C1C H1C1 . 0.9900 ?
    C1C H1C2 . 0.9900 ?
    C2C C3C . 1.52(14) ?
    C2C H2C1 . 0.9900 ?
    C2C H2C2 . 0.9900 ?
    C3C C4C . 1.53(13) ?
    C3C H3C1 . 0.9900 ?
    C3C H3C2 . 0.9900 ?
    C4C C5C . 1.52(14) ?
    C4C H4C1 . 0.9900 ?
    C4C H4C2 . 0.9900 ?
    C5C C5C 2_566 1.52(19) ?
    C5C H5C1 . 0.9900 ?
    C5C H5C2 . 0.9900 ?
    C11C C12C . 1.39(15) ?
    C11C C16C . 1.39(15) ?
    C12C C13C . 1.38(14) ?
    C12C H12C . 0.9500 ?
    C13C C14C . 1.38(16) ?
    C13C H13C . 0.9500 ?
    C14C C15C . 1.37(15) ?
    C15C C16C . 1.39(14) ?
    C15C H15C . 0.9500 ?
    C16C H16C . 0.9500 ?
    N1D O2D . 1.22(13) ?
    N1D O3D . 1.23(13) ?
    N1D C14D . 1.46(14) ?
    O1D C11D . 1.36(13) ?
    O1D C1D . 1.45(12) ?
    C1D C2D . 1.52(15) ?
    C1D H1D1 . 0.9900 ?
    C1D H1D2 . 0.9900 ?
    C2D C3D . 1.52(16) ?
    C2D H2D1 . 0.9900 ?
    C2D H2D2 . 0.9900 ?
    C3D C4D . 1.53(18) ?
    C3D H3D1 . 0.9900 ?
    C3D H3D2 . 0.9900 ?
    C4D C5D" . 1.3(3) ?
    C4D C5D' . 1.4(2) ?
    C4D H4D1 . 0.9900 ?
    C4D H4D2 . 0.9900 ?
    C4D H4D3 . 0.9900 ?
    C4D H4D4 . 0.9900 ?
    C5D' H5DA . 0.9900 ?
    C5D' H5DB . 0.9900 ?
    C5D" H5DC . 0.9900 ?
    C5D" H5DD . 0.9899 ?
    C11D C16D . 1.39(15) ?
    C11D C12D . 1.40(15) ?
    C12D C13D . 1.37(15) ?
    C12D H12D . 0.9500 ?
    C13D C14D . 1.38(15) ?
    C13D H13D . 0.9500 ?
    C14D C15D . 1.39(15) ?
    C15D C16D . 1.37(15) ?
    C15D H15D . 0.9500 ?
    C16D H16D . 0.9500 ?
loop_
    _geom_angle_atom_site_label_1
    _geom_angle_atom_site_label_2
    _geom_angle_atom_site_label_3
    _geom_angle_site_symmetry_1
    _geom_angle_site_symmetry_3
    _geom_angle
    _geom_angle_publ_flag
    O3A N1A O2A . . 123(10) ?
    O3A N1A C14A . . 118(10) ?
    O2A N1A C14A . . 119(10) ?
    C11A O1A C1A . . 119(8) ?
    O1A C1A C2A . . 107(8) ?
    O1A C1A H1A1 . . 110.4 ?
    C2A C1A H1A1 . . 110.4 ?
    O1A C1A H1A2 . . 110.4 ?
    C2A C1A H1A2 . . 110.4 ?
    H1A1 C1A H1A2 . . 108.6 ?
    C1A C2A C3A . . 113(9) ?
    C1A C2A H2A1 . . 109.0 ?
    C3A C2A H2A1 . . 109.0 ?
    C1A C2A H2A2 . . 109.0 ?
    C3A C2A H2A2 . . 109.0 ?
    H2A1 C2A H2A2 . . 107.8 ?
    C2A C3A C4A . . 112(10) ?
    C2A C3A H3A1 . . 109.2 ?
    C4A C3A H3A1 . . 109.2 ?
    C2A C3A H3A2 . . 109.2 ?
    C4A C3A H3A2 . . 109.2 ?
    H3A1 C3A H3A2 . . 107.9 ?
    C5A' C4A C3A . . 123(10) ?
    C5A" C4A C3A . . 118(10) ?
    C5A' C4A H4A1 . . 106.5 ?
    C3A C4A H4A1 . . 106.5 ?
    C5A' C4A H4A2 . . 106.5 ?
    C5A" C4A H4A2 . . 112.7 ?
    C3A C4A H4A2 . . 106.5 ?
    H4A1 C4A H4A2 . . 106.5 ?
    C5A' C4A H4A3 . . 109.3 ?
    C5A" C4A H4A3 . . 107.9 ?
    C3A C4A H4A3 . . 107.9 ?
    H4A1 C4A H4A3 . . 101.2 ?
    C5A" C4A H4A4 . . 107.9 ?
    C3A C4A H4A4 . . 107.9 ?
    H4A1 C4A H4A4 . . 125.2 ?
    H4A2 C4A H4A4 . . 103.0 ?
    H4A3 C4A H4A4 . . 107.2 ?
    C4A C5A' H5AA . . 107.9 ?
    C4A C5A' H5AB . . 107.0 ?
    H5AA C5A' H5AB . . 107.6 ?
    C4A C5A" H5AC . . 107.3 ?
    C4A C5A" H5AD . . 108.3 ?
    H5AC C5A" H5AD . . 107.5 ?
    O1A C11A C16A . . 125(10) ?
    O1A C11A C12A . . 115(9) ?
    C16A C11A C12A . . 119(10) ?
    C13A C12A C11A . . 120(10) ?
    C13A C12A H12A . . 119.8 ?
    C11A C12A H12A . . 119.8 ?
    C12A C13A C14A . . 119(10) ?
    C12A C13A H13A . . 120.4 ?
    C14A C13A H13A . . 120.4 ?
    C13A C14A C15A . . 121(10) ?
    C13A C14A N1A . . 120(10) ?
    C15A C14A N1A . . 119(10) ?
    C16A C15A C14A . . 120(10) ?
    C16A C15A H15A . . 120.1 ?
    C14A C15A H15A . . 120.1 ?
    C15A C16A C11A . . 120(10) ?
    C15A C16A H16A . . 119.9 ?
    C11A C16A H16A . . 119.9 ?
    O3B N1B O2B . . 123(10) ?
    O3B N1B C14B . . 119(9) ?
    O2B N1B C14B . . 118(9) ?
    C11B O1B C1B . . 120(8) ?
    O1B C1B C2B . . 106(8) ?
    O1B C1B H1B1 . . 110.5 ?
    C2B C1B H1B1 . . 110.5 ?
    O1B C1B H1B2 . . 110.5 ?
    C2B C1B H1B2 . . 110.5 ?
    H1B1 C1B H1B2 . . 108.7 ?
    C3B C2B C1B . . 114(9) ?
    C3B C2B H2B1 . . 108.7 ?
    C1B C2B H2B1 . . 108.7 ?
    C3B C2B H2B2 . . 108.7 ?
    C1B C2B H2B2 . . 108.7 ?
    H2B1 C2B H2B2 . . 107.6 ?
    C2B C3B C4B . . 113(9) ?
    C2B C3B H3B1 . . 109.1 ?
    C4B C3B H3B1 . . 109.1 ?
    C2B C3B H3B2 . . 109.1 ?
    C4B C3B H3B2 . . 109.1 ?
    H3B1 C3B H3B2 . . 107.8 ?
    C5B C4B C3B . . 114(8) ?
    C5B C4B H4B1 . . 108.6 ?
    C3B C4B H4B1 . . 108.6 ?
    C5B C4B H4B2 . . 108.6 ?
    C3B C4B H4B2 . . 108.6 ?
    H4B1 C4B H4B2 . . 107.6 ?
    C4B C5B C5B . 2_765 114(10) ?
    C4B C5B H5B1 . . 108.9 ?
    C5B C5B H5B1 2_765 . 108.9 ?
    C4B C5B H5B2 . . 108.9 ?
    C5B C5B H5B2 2_765 . 108.9 ?
    H5B1 C5B H5B2 . . 107.7 ?
    O1B C11B C12B . . 116(9) ?
    O1B C11B C16B . . 124(10) ?
    C12B C11B C16B . . 120(10) ?
    C13B C12B C11B . . 122(10) ?
    C13B C12B H12B . . 119.1 ?
    C11B C12B H12B . . 119.1 ?
    C12B C13B C14B . . 118(10) ?
    C12B C13B H13B . . 121.1 ?
    C14B C13B H13B . . 121.1 ?
    C15B C14B C13B . . 122(10) ?
    C15B C14B N1B . . 119(9) ?
    C13B C14B N1B . . 119(9) ?
    C14B C15B C16B . . 120(9) ?
    C14B C15B H15B . . 120.2 ?
    C16B C15B H15B . . 120.2 ?
    C15B C16B C11B . . 118(9) ?
    C15B C16B H16B . . 120.9 ?
    C11B C16B H16B . . 120.9 ?
    O3C N1C O2C . . 124(9) ?
    O3C N1C C14C . . 118(10) ?
    O2C N1C C14C . . 118(10) ?
    C11C O1C C1C . . 119(8) ?
    O1C C1C C2C . . 106(8) ?
    O1C C1C H1C1 . . 110.6 ?
    C2C C1C H1C1 . . 110.6 ?
    O1C C1C H1C2 . . 110.6 ?
    C2C C1C H1C2 . . 110.6 ?
    H1C1 C1C H1C2 . . 108.7 ?
    C1C C2C C3C . . 113(9) ?
    C1C C2C H2C1 . . 109.1 ?
    C3C C2C H2C1 . . 109.1 ?
    C1C C2C H2C2 . . 109.1 ?
    C3C C2C H2C2 . . 109.1 ?
    H2C1 C2C H2C2 . . 107.8 ?
    C2C C3C C4C . . 113(9) ?
    C2C C3C H3C1 . . 109.0 ?
    C4C C3C H3C1 . . 109.0 ?
    C2C C3C H3C2 . . 109.0 ?
    C4C C3C H3C2 . . 109.0 ?
    H3C1 C3C H3C2 . . 107.8 ?
    C5C C4C C3C . . 113(9) ?
    C5C C4C H4C1 . . 108.9 ?
    C3C C4C H4C1 . . 108.9 ?
    C5C C4C H4C2 . . 108.9 ?
    C3C C4C H4C2 . . 108.9 ?
    H4C1 C4C H4C2 . . 107.8 ?
    C4C C5C C5C . 2_566 113(10) ?
    C4C C5C H5C1 . . 108.9 ?
    C5C C5C H5C1 2_566 . 108.9 ?
    C4C C5C H5C2 . . 108.9 ?
    C5C C5C H5C2 2_566 . 108.9 ?
    H5C1 C5C H5C2 . . 107.7 ?
    O1C C11C C12C . . 114(9) ?
    O1C C11C C16C . . 125(9) ?
    C12C C11C C16C . . 121(9) ?
    C13C C12C C11C . . 120(10) ?
    C13C C12C H12C . . 119.9 ?
    C11C C12C H12C . . 119.9 ?
    C14C C13C C12C . . 118(10) ?
    C14C C13C H13C . . 121.0 ?
    C12C C13C H13C . . 121.0 ?
    C15C C14C C13C . . 123(9) ?
    C15C C14C N1C . . 119(10) ?
    C13C C14C N1C . . 118(10) ?
    C14C C15C C16C . . 119(10) ?
    C14C C15C H15C . . 120.5 ?
    C16C C15C H15C . . 120.5 ?
    C11C C16C C15C . . 119(10) ?
    C11C C16C H16C . . 120.6 ?
    C15C C16C H16C . . 120.6 ?
    O2D N1D O3D . . 124(10) ?
    O2D N1D C14D . . 119(10) ?
    O3D N1D C14D . . 118(10) ?
    C11D O1D C1D . . 118(8) ?
    O1D C1D C2D . . 106(9) ?
    O1D C1D H1D1 . . 110.5 ?
    C2D C1D H1D1 . . 110.5 ?
    O1D C1D H1D2 . . 110.5 ?
    C2D C1D H1D2 . . 110.5 ?
    H1D1 C1D H1D2 . . 108.7 ?
    C3D C2D C1D . . 111(10) ?
    C3D C2D H2D1 . . 109.3 ?
    C1D C2D H2D1 . . 109.3 ?
    C3D C2D H2D2 . . 109.3 ?
    C1D C2D H2D2 . . 109.3 ?
    H2D1 C2D H2D2 . . 108.0 ?
    C2D C3D C4D . . 112(10) ?
    C2D C3D H3D1 . . 109.3 ?
    C4D C3D H3D1 . . 109.3 ?
    C2D C3D H3D2 . . 109.3 ?
    C4D C3D H3D2 . . 109.3 ?
    H3D1 C3D H3D2 . . 108.0 ?
    C5D" C4D C5D' . . 82(10) ?
    C5D" C4D C3D . . 123(10) ?
    C5D' C4D C3D . . 116(10) ?
    C5D' C4D H4D1 . . 108.2 ?
    C3D C4D H4D1 . . 108.2 ?
    C5D" C4D H4D2 . . 115.9 ?
    C5D' C4D H4D2 . . 108.2 ?
    C3D C4D H4D2 . . 108.2 ?
    H4D1 C4D H4D2 . . 107.4 ?
    C5D" C4D H4D3 . . 106.5 ?
    C5D' C4D H4D3 . . 121.5 ?
    C3D C4D H4D3 . . 106.5 ?
    H4D1 C4D H4D3 . . 93.2 ?
    C5D" C4D H4D4 . . 106.5 ?
    C3D C4D H4D4 . . 106.5 ?
    H4D1 C4D H4D4 . . 132.8 ?
    H4D2 C4D H4D4 . . 90.7 ?
    H4D3 C4D H4D4 . . 106.5 ?
    C4D C5D' H5DA . . 108.4 ?
    C4D C5D' H5DB . . 108.2 ?
    H5DA C5D' H5DB . . 107.7 ?
    C4D C5D" H5DC . . 108.4 ?
    C4D C5D" H5DD . . 108.2 ?
    H5DC C5D" H5DD . . 107.5 ?
    O1D C11D C16D . . 125(9) ?
    O1D C11D C12D . . 115(9) ?
    C16D C11D C12D . . 121(10) ?
    C13D C12D C11D . . 119(10) ?
    C13D C12D H12D . . 120.4 ?
    C11D C12D H12D . . 120.4 ?
    C12D C13D C14D . . 119(10) ?
    C12D C13D H13D . . 120.3 ?
    C14D C13D H13D . . 120.3 ?
    C13D C14D C15D . . 122(10) ?
    C13D C14D N1D . . 120(10) ?
    C15D C14D N1D . . 118(10) ?
    C16D C15D C14D . . 119(10) ?
    C16D C15D H15D . . 120.4 ?
    C14D C15D H15D . . 120.4 ?
    C15D C16D C11D . . 120(10) ?
    C15D C16D H16D . . 120.1 ?
    C11D C16D H16D . . 120.1 ?
loop_
    _geom_torsion_atom_site_label_1
    _geom_torsion_atom_site_label_2
    _geom_torsion_atom_site_label_3
    _geom_torsion_atom_site_label_4
    _geom_torsion_site_symmetry_1
    _geom_torsion_site_symmetry_2
    _geom_torsion_site_symmetry_3
    _geom_torsion_site_symmetry_4
    _geom_torsion
    _geom_torsion_publ_flag
    C11A O1A C1A C2A . . . . 177(10) ?
    O1A C1A C2A C3A . . . . -180(10) ?
    C1A C2A C3A C4A . . . . 171(11) ?
    C2A C3A C4A C5A' . . . .  8E1(2)
                                    ?
    C2A C3A C4A C5A" . . . . -174(19) ?
    C1A O1A C11A C16A . . . . 1(17) ?
    C1A O1A C11A C12A . . . . -179(11) ?
    O1A C11A C12A C13A . . . . -180(11) ?
    C16A C11A C12A C13A . . . . 0(18) ?
    C11A C12A C13A C14A . . . . 0(18) ?
    C12A C13A C14A C15A . . . . 0(18) ?
    C12A C13A C14A N1A . . . . -179(11) ?
    O3A N1A C14A C13A . . . . 6(17) ?
    O2A N1A C14A C13A . . . . -174(11) ?
    O3A N1A C14A C15A . . . . -173(12) ?
    O2A N1A C14A C15A . . . . 7(17) ?
    C13A C14A C15A C16A . . . . -1(18) ?
    N1A C14A C15A C16A . . . . 178(10) ?
    C14A C15A C16A C11A . . . . 1(18) ?
    O1A C11A C16A C15A . . . . 179(11) ?
    C12A C11A C16A C15A . . . . 0(18) ?
    C11B O1B C1B C2B . . . . 178(10) ?
    O1B C1B C2B C3B . . . . 172(10) ?
    C1B C2B C3B C4B . . . . -179(10) ?
    C2B C3B C4B C5B . . . . 178(10) ?
    C3B C4B C5B C5B . . . 2_765 -179(13) ?
    C1B O1B C11B C12B . . . . -178(10) ?
    C1B O1B C11B C16B . . . . 1(16) ?
    O1B C11B C12B C13B . . . . 179(11) ?
    C16B C11B C12B C13B . . . . -1(18) ?
    C11B C12B C13B C14B . . . . 1(18) ?
    C12B C13B C14B C15B . . . . 0(17) ?
    C12B C13B C14B N1B . . . . 179(10) ?
    O3B N1B C14B C15B . . . . -175(10) ?
    O2B N1B C14B C15B . . . . 5(15) ?
    O3B N1B C14B C13B . . . . 5(16) ?
    O2B N1B C14B C13B . . . . -175(11) ?
    C13B C14B C15B C16B . . . . 0(17) ?
    N1B C14B C15B C16B . . . . -180(10) ?
    C14B C15B C16B C11B . . . . 0(16) ?
    O1B C11B C16B C15B . . . . -179(10) ?
    C12B C11B C16B C15B . . . . 1(16) ?
    C11C O1C C1C C2C . . . . 179(10) ?
    O1C C1C C2C C3C . . . . 174(9) ?
    C1C C2C C3C C4C . . . . 178(10) ?
    C2C C3C C4C C5C . . . . 180(10) ?
    C3C C4C C5C C5C . . . 2_566 -178(12) ?
    C1C O1C C11C C12C . . . . -177(10) ?
    C1C O1C C11C C16C . . . . 2(17) ?
    O1C C11C C12C C13C . . . . -179(10) ?
    C16C C11C C12C C13C . . . . 2(18) ?
    C11C C12C C13C C14C . . . . -1(17) ?
    C12C C13C C14C C15C . . . . 1(18) ?
    C12C C13C C14C N1C . . . . 178(10) ?
    O3C N1C C14C C15C . . . . 180(11) ?
    O2C N1C C14C C15C . . . . -1(17) ?
    O3C N1C C14C C13C . . . . 3(17) ?
    O2C N1C C14C C13C . . . . -178(11) ?
    C13C C14C C15C C16C . . . . -1(18) ?
    N1C C14C C15C C16C . . . . -178(11) ?
    O1C C11C C16C C15C . . . . 179(11) ?
    C12C C11C C16C C15C . . . . -2(17) ?
    C14C C15C C16C C11C . . . . 1(17) ?
    C11D O1D C1D C2D . . . . 180(10) ?
    O1D C1D C2D C3D . . . . 179(10) ?
    C1D C2D C3D C4D . . . . -178(13) ?
    C2D C3D C4D C5D" . . . .  -8E1(3)
                                     ?
    C2D C3D C4D C5D' . . . .  -18E1(2)
                                      ?
    C1D O1D C11D C16D . . . . -2(16) ?
    C1D O1D C11D C12D . . . . 177(10) ?
    O1D C11D C12D C13D . . . . -179(10) ?
    C16D C11D C12D C13D . . . . 1(17) ?
    C11D C12D C13D C14D . . . . 0(17) ?
    C12D C13D C14D C15D . . . . 0(18) ?
    C12D C13D C14D N1D . . . . 179(11) ?
    O2D N1D C14D C13D . . . . -173(11) ?
    O3D N1D C14D C13D . . . . 7(18) ?
    O2D N1D C14D C15D . . . . 6(17) ?
    O3D N1D C14D C15D . . . . -174(12) ?
    C13D C14D C15D C16D . . . . 1(18) ?
    N1D C14D C15D C16D . . . . -179(11) ?
    C14D C15D C16D C11D . . . . 0(17) ?
    O1D C11D C16D C15D . . . . 179(10) ?
    C12D C11D C16D C15D . . . . 0(17) ?
data_global
_journal_date_recd_electronic     2010-01-26
_journal_date_accepted     2010-01-31
_journal_name_full     'Acta Crystallographica, Section E'
_journal_year     2010
_journal_volume     66
_journal_issue      3
_journal_page_first     o529
_journal_page_last     o529
_journal_paper_category     QO
_journal_coeditor_code     TK2623
_publ_contact_author_name     'Dr. Mrs. Humaira Masood Siddiqi'
_publ_contact_author_address
;
Department of Chemistry, Quaid - I- Azam University, Islamabad 45320, Pakistan
;
_publ_contact_author_email     humaira_siddiqi@yahoo.com
_publ_contact_author_fax      925190642241
_publ_contact_author_phone        .92E-306
_publ_section_title
;
1,10-Bis(4-nitrophenoxy)decane
;
loop_
    _publ_author_name
    _publ_author_address
    'Akhter, Toheed'
;
Department of Chemistry, Quaid-I-Azam University, Islamabad 45320, Pakistan
;
    'Siddiqi, Humaira M.'
;
Department of Chemistry, Quaid-I-Azam University, Islamabad 45320, Pakistan
;
    'Akhter, Zareen'
;
Department of Chemistry, Quaid-I-Azam University, Islamabad 45320, Pakistan
;
    'Bolte, Michael'
;
Institut f\"ur Anorganische Chemie
 J. W. Goethe-Universit\"at Frankfurt
  Max-von-Laue-Strasse 7
 60438 Frankfurt/Main
  Germany
;
