# Supplementary material for: 1,10-Bis(4-nitro­phen­oxy)deca­ne
Source: Acta Crystallogr Sect E Struct Rep Online. 2010 Feb 6;66(Pt 3):o529. doi: 10.1107/S1600536810003855 (PMC2983734; doi:10.1107/S1600536810003855)
Supplement: Supplementary file 2 [file e-66-0o529-Isup2.hkl]

# 
# h,k,l, Fc-squared, Fo-squared, sigma(Fo-squared) and status flag 
# 
data_I
_shelx_title '     za35' 
_shelx_refln_list_code          4 
_shelx_F_calc_maximum      209.96 
_exptl_crystal_F_000       888.00 
_reflns_d_resolution_high  0.8179 
 
loop_ 
 _symmetry_equiv_pos_as_xyz 
 'x, y, z' 
 '-x, -y, -z' 
 
_cell_length_a    10.1806 
_cell_length_b    14.9460 
_cell_length_c    16.1127 
_cell_angle_alpha 114.370 
_cell_angle_beta   94.322 
_cell_angle_gamma 103.861 
 
_shelx_F_squared_multiplier     1.000 
 
loop_ 
 _refln_index_h 
 _refln_index_k 
 _refln_index_l 
 _refln_F_squared_calc 
 _refln_F_squared_meas 
 _refln_F_squared_sigma 
 _refln_observed_status 
   2   0   0    23312.90    21728.18    196.66 o 
   3   0   0       38.51       46.63     29.45 o 
   4   0   0      944.30      815.70     51.12 o 
   5   0   0        0.18        6.92     19.35 o 
   6   0   0      415.04      477.48     24.66 o 
   7   0   0        2.33        9.91     22.55 o 
   8   0   0        2.05        9.93     25.67 o 
   9   0   0       85.90      122.95     19.15 o 
  10   0   0       22.86       21.69     16.21 o 
  11   0   0        1.02       17.27     22.01 o 
 -11   1   0      124.34      121.70     17.17 o 
 -10   1   0        2.05       19.96     18.16 o 
  -9   1   0       33.43       34.11     31.94 o 
  -8   1   0      152.79      180.19     27.97 o 
  -7   1   0      108.54      106.80     23.63 o 
  -6   1   0      111.32       78.24     24.48 o 
  -5   1   0      598.14      586.14     28.30 o 
  -4   1   0       94.17       75.64     21.29 o 
  -3   1   0     2075.91     2009.31     49.00 o 
  -2   1   0      866.24      724.26     37.58 o 
   2   1   0      535.67      464.47     40.35 o 
   3   1   0     1472.12     1418.09     42.05 o 
   4   1   0        0.51        4.78     21.11 o 
   5   1   0      750.79      709.57     33.01 o 
   6   1   0      195.20      217.34     19.54 o 
   7   1   0        0.01        7.81     22.49 o 
   8   1   0        0.22       -2.14     17.73 o 
   9   1   0       49.07       33.32     17.45 o 
  10   1   0        1.77       15.70     17.51 o 
  11   1   0        3.46        0.96     15.44 o 
 -12   2   0       36.49       37.86     31.13 o 
 -11   2   0       73.89       58.81     23.12 o 
 -10   2   0        0.28       28.36     28.73 o 
  -9   2   0     1377.93     1329.10    106.31 o 
  -8   2   0      310.82      299.55     23.20 o 
  -7   2   0      320.13      337.62     24.66 o 
  -6   2   0       68.22       85.42     19.57 o 
  -5   2   0     3148.14     3144.68    191.60 o 
  -4   2   0      131.05      160.68     28.63 o 
  -3   2   0       28.83        7.94     22.07 o 
  -2   2   0      148.94      120.88     15.11 o 
  -1   2   0      916.74      689.42     48.18 o 
   1   2   0      260.71      238.71     21.91 o 
   2   2   0     1167.16     1033.86     41.61 o 
   3   2   0      710.28      647.85     36.56 o 
   4   2   0     1301.18     1220.09    140.90 o 
   5   2   0     2052.83     1783.25    349.10 o 
   6   2   0      153.84      172.11     51.38 o 
   7   2   0       50.45       48.82     16.31 o 
   8   2   0        0.16       17.64     18.18 o 
   9   2   0      524.06      511.70     21.34 o 
  10   2   0       59.52       44.05     16.16 o 
  11   2   0       10.92       14.54     14.18 o 
 -12   3   0       34.04       24.69     20.49 o 
 -11   3   0        9.84       20.41     16.99 o 
 -10   3   0       91.91       86.37     16.03 o 
  -9   3   0       28.42       36.93     18.96 o 
  -8   3   0       10.87       16.98     11.87 o 
  -7   3   0       22.87       34.13     13.54 o 
  -6   3   0      379.74      410.59     21.80 o 
  -5   3   0      307.35      308.27     18.09 o 
  -4   3   0       68.59       61.51     16.07 o 
  -3   3   0      962.84      832.89     24.31 o 
  -2   3   0      318.07      264.29     18.45 o 
  -1   3   0     5271.40     5328.25    119.13 o 
   0   3   0       15.19       17.80     16.40 o 
   1   3   0      937.32      882.74     26.96 o 
   2   3   0        8.01       15.29     18.56 o 
   3   3   0      118.99      192.08     20.05 o 
   4   3   0     2155.02     2407.78    173.58 o 
   5   3   0        5.40       12.70     15.24 o 
   6   3   0      116.82      112.61     20.11 o 
   7   3   0       93.76      130.32     15.33 o 
   8   3   0      663.82      704.07     21.71 o 
   9   3   0      118.89      126.21     18.70 o 
  10   3   0       37.90       22.57     15.60 o 
 -12   4   0       13.46       20.91     15.39 o 
 -11   4   0       17.91        4.76     13.71 o 
 -10   4   0      190.99      209.90     16.75 o 
  -9   4   0       15.05       37.47     13.28 o 
  -8   4   0       98.41       93.72     15.33 o 
  -7   4   0        3.13       -9.49     13.84 o 
  -6   4   0      128.12      149.51     13.53 o 
  -5   4   0      455.44      490.45     20.40 o 
  -4   4   0     2025.76     2315.26     48.32 o 
  -3   4   0        6.57       25.34     16.14 o 
  -2   4   0      944.90      941.62     31.34 o 
  -1   4   0      491.47      496.02     25.82 o 
   0   4   0     2063.96     2038.97    165.71 o 
   1   4   0      725.47      618.04     21.65 o 
   2   4   0       53.65       39.47     16.45 o 
   3   4   0       57.90       72.50     16.03 o 
   4   4   0      981.09     1185.77     28.28 o 
   5   4   0       27.85       20.78     19.76 o 
   6   4   0      118.84      109.40     18.47 o 
   7   4   0      153.84      166.60     17.42 o 
   8   4   0       65.15       82.61     14.89 o 
   9   4   0      201.48      200.10     17.32 o 
  10   4   0       11.85       -5.66     15.16 o 
 -12   5   0        8.97        4.16     18.64 o 
 -11   5   0        2.67       17.30     12.85 o 
 -10   5   0       23.12       12.18     17.47 o 
  -9   5   0      730.62      579.71    118.33 o 
  -8   5   0       87.13       91.52     14.84 o 
  -7   5   0       16.56       22.56     13.93 o 
  -6   5   0      193.70      233.14     16.84 o 
  -5   5   0     2937.18     3480.91     42.46 o 
  -4   5   0      775.82      830.24     25.29 o 
  -3   5   0       11.70       19.99     14.08 o 
  -2   5   0       53.79       68.56     16.98 o 
  -1   5   0      920.52      921.08     28.22 o 
   0   5   0     1593.47     1564.36     95.73 o 
   1   5   0       35.64       35.50     14.46 o 
   2   5   0      973.68     1193.93     34.93 o 
   3   5   0     1077.81     1230.88     70.87 o 
   4   5   0      570.06      600.92     48.43 o 
   5   5   0      135.86      157.16     18.58 o 
   6   5   0        1.05        3.75     14.48 o 
   7   5   0      317.22      305.76     17.18 o 
   8   5   0       13.79       11.74     15.40 o 
   9   5   0       15.78       24.43     16.90 o 
  10   5   0       17.80        0.65     18.62 o 
 -12   6   0       18.53       26.38     16.01 o 
 -11   6   0        0.38        7.35     13.85 o 
 -10   6   0       48.94       38.08     14.21 o 
  -9   6   0        5.17        8.71     15.27 o 
  -8   6   0      272.14      273.34     27.13 o 
  -7   6   0        8.03       34.46     16.64 o 
  -6   6   0      730.41      780.24     19.86 o 
  -5   6   0      460.44      442.05     16.95 o 
  -4   6   0     2920.42     3276.09     75.34 o 
  -3   6   0     8682.67     9380.24    134.03 o 
  -2   6   0      443.17      512.18     19.15 o 
  -1   6   0        4.68        6.82     15.32 o 
   0   6   0     4519.18     4692.21    274.04 o 
   1   6   0     3817.53     4184.23    178.83 o 
   2   6   0     1698.57     1847.61     69.19 o 
   3   6   0      407.55      397.12     17.84 o 
   4   6   0       24.76       20.46     18.66 o 
   5   6   0        2.33        8.14     16.99 o 
   6   6   0      197.60      199.62     18.59 o 
   7   6   0      154.86      168.61     17.38 o 
   8   6   0       30.23       30.86     14.56 o 
   9   6   0       16.71       22.36     18.26 o 
 -12   7   0       57.59       66.85     15.58 o 
 -11   7   0       12.76        3.40     13.37 o 
 -10   7   0       29.26       31.92     13.58 o 
  -9   7   0       24.55       23.85     14.64 o 
  -8   7   0       47.16       76.76     14.90 o 
  -7   7   0      146.64      152.34     20.83 o 
  -6   7   0       39.10       42.26     14.53 o 
  -5   7   0      308.39      311.68     13.71 o 
  -4   7   0        9.03       11.69     11.11 o 
  -3   7   0       65.44       76.33     12.96 o 
  -2   7   0        0.24        1.92     13.86 o 
  -1   7   0      113.31      129.20     14.23 o 
   0   7   0      490.30      508.25     47.73 o 
   1   7   0       22.71       15.04     11.05 o 
   2   7   0       52.73       46.03     14.09 o 
   3   7   0      783.10      730.32     44.66 o 
   4   7   0       36.15       38.70     15.46 o 
   5   7   0       15.16       38.33     15.68 o 
   6   7   0       34.54       34.42     14.49 o 
   7   7   0      145.46      179.40     19.28 o 
   8   7   0       38.93       63.79     16.52 o 
   9   7   0        0.33        6.48     16.32 o 
 -12   8   0        2.93       31.54     19.00 o 
 -11   8   0        9.10        2.96     15.03 o 
 -10   8   0       11.10        5.30     13.45 o 
  -9   8   0      800.31      773.64     33.20 o 
  -8   8   0      364.70      358.29     56.13 o 
  -7   8   0       41.31       37.08     16.51 o 
  -6   8   0       29.85       44.62     14.15 o 
  -5   8   0        9.45       14.32     10.40 o 
  -4   8   0        1.26        5.42     11.77 o 
  -3   8   0       15.80       30.56     14.55 o 
  -2   8   0        0.31        6.20     10.90 o 
  -1   8   0        2.16       10.06     13.44 o 
   0   8   0      301.31      344.53     26.76 o 
   1   8   0       24.90       27.54     13.02 o 
   2   8   0      600.74      566.14     16.69 o 
   3   8   0      321.53      330.76     17.59 o 
   4   8   0        3.44        9.85     13.16 o 
   5   8   0      458.84      442.92     17.73 o 
   6   8   0      849.34      847.52     67.69 o 
   7   8   0       13.71       32.92     15.96 o 
   8   8   0       15.01       22.40     13.07 o 
 -11   9   0       71.49       75.73     19.89 o 
 -10   9   0       53.08       64.08     18.01 o 
  -9   9   0       59.94       56.35     14.30 o 
  -8   9   0        2.29       11.48     18.02 o 
  -7   9   0       56.51       60.05     17.08 o 
  -6   9   0      126.21      147.38     13.10 o 
  -5   9   0      369.82      385.64     17.00 o 
  -4   9   0      564.59      605.57     18.02 o 
  -3   9   0        0.03       -3.08     11.87 o 
  -2   9   0      270.51      244.35     13.61 o 
  -1   9   0       75.58       77.70     14.00 o 
   0   9   0      237.38      237.06     24.15 o 
   1   9   0       14.87       11.42     12.01 o 
   2   9   0      208.43      202.83     16.09 o 
   3   9   0      271.46      240.07     15.96 o 
   4   9   0      392.61      384.32     29.84 o 
   5   9   0      357.48      360.81     17.76 o 
   6   9   0        2.64        5.55     15.40 o 
   7   9   0       20.03       34.93     24.64 o 
 -11  10   0        0.40        3.73     14.07 o 
 -10  10   0       38.43       36.23     14.24 o 
  -9  10   0      212.16      215.07     17.95 o 
  -8  10   0       29.92       22.25     13.87 o 
  -7  10   0      352.64      340.77     24.08 o 
  -6  10   0      318.26      310.65     13.53 o 
  -5  10   0       47.82       34.79     12.60 o 
  -4  10   0      550.63      601.24     24.77 o 
  -3  10   0      249.92      256.30     15.33 o 
  -2  10   0       53.87       30.72     13.27 o 
  -1  10   0      389.84      392.56     28.64 o 
   0  10   0      150.10      145.78     12.65 o 
   1  10   0       95.73       89.26     12.10 o 
   2  10   0      310.91      287.49     15.91 o 
   3  10   0       21.60       22.74     10.91 o 
   4  10   0       94.02       83.94     11.26 o 
   5  10   0        3.88       16.40     14.77 o 
   6  10   0        5.64       22.11     15.58 o 
   7  10   0        8.25       14.65     15.26 o 
 -11  11   0       50.66       56.72     15.29 o 
 -10  11   0       12.31        7.76     15.91 o 
  -9  11   0        2.34        6.45     16.96 o 
  -8  11   0       21.31       14.46     13.44 o 
  -7  11   0       46.35       40.31     12.83 o 
  -6  11   0      101.84       89.89     13.58 o 
  -5  11   0     1279.12     1304.53     68.05 o 
  -4  11   0      393.00      421.53     17.86 o 
  -3  11   0       94.57      102.40     13.87 o 
  -2  11   0      326.01      307.05     23.46 o 
  -1  11   0     1388.14     1465.93     84.87 o 
   0  11   0     1081.03     1141.53     88.99 o 
   1  11   0      146.43      137.92     14.44 o 
   2  11   0        1.76       -0.40     11.94 o 
   3  11   0       26.60       34.28     12.59 o 
   4  11   0       13.92       22.08     12.63 o 
   5  11   0        3.87       21.25     15.68 o 
   6  11   0        1.07       15.36     19.53 o 
 -10  12   0        0.14       12.80     15.56 o 
  -9  12   0        5.33       19.58     15.45 o 
  -8  12   0       45.62       43.14     14.39 o 
  -7  12   0        0.83        0.61     12.77 o 
  -6  12   0       26.56       28.26     12.18 o 
  -5  12   0      402.03      391.08     15.42 o 
  -4  12   0       95.67       81.13     14.06 o 
  -3  12   0       25.94       29.82     12.73 o 
  -2  12   0       50.42       45.70     15.04 o 
  -1  12   0      985.54      988.54     48.16 o 
   0  12   0      110.65      127.22     14.37 o 
   1  12   0      107.90       94.98     12.12 o 
   2  12   0      247.25      222.80     13.56 o 
   3  12   0      100.66      100.55     20.31 o 
   4  12   0       66.11       66.88     12.96 o 
   5  12   0       21.83       28.26     16.20 o 
 -10  13   0        0.96       -8.40     16.74 o 
  -9  13   0        6.01       14.97     15.55 o 
  -8  13   0       49.60       50.72     13.22 o 
  -7  13   0       26.88       11.62     12.02 o 
  -6  13   0       29.63       32.14     12.55 o 
  -5  13   0       11.18       25.43     12.84 o 
  -4  13   0       14.29       24.07     16.30 o 
  -3  13   0        6.57        5.50     12.80 o 
  -2  13   0        1.49        6.98     13.14 o 
  -1  13   0       73.86       79.18     12.70 o 
   0  13   0      282.69      299.29     16.34 o 
   1  13   0       57.57       44.23     13.77 o 
   2  13   0       16.34        3.05     11.34 o 
   3  13   0        1.47        9.00     15.23 o 
   4  13   0        7.56       17.57     16.34 o 
  -9  14   0       14.01       23.30     18.79 o 
  -8  14   0       48.10       38.75     13.59 o 
  -7  14   0        0.07       12.70     12.52 o 
  -6  14   0       24.02       27.65     13.11 o 
  -5  14   0      161.24      167.86     14.77 o 
  -4  14   0        0.22        6.80     14.47 o 
  -3  14   0       34.35       29.23     12.40 o 
  -2  14   0       14.14       34.75     15.20 o 
  -1  14   0        0.90       16.14     13.69 o 
   0  14   0        0.06        9.55     14.04 o 
   1  14   0       36.27       35.46     14.13 o 
   2  14   0        2.30       14.10     12.88 o 
   3  14   0        9.99        2.02     14.71 o 
  -8  15   0       39.98       55.24     14.23 o 
  -7  15   0        1.56       13.40     13.53 o 
  -6  15   0        1.16        9.69     13.25 o 
  -5  15   0        0.96       17.32     10.73 o 
  -4  15   0      113.55      134.02     18.17 o 
  -3  15   0        4.57       24.20     13.36 o 
  -2  15   0        1.01        2.65     14.09 o 
  -1  15   0       73.55       66.68     14.93 o 
   0  15   0       14.16       21.86     12.57 o 
   1  15   0        0.12        6.81     12.83 o 
  -6  16   0       11.03       11.95     12.79 o 
  -5  16   0       17.31       22.89     13.88 o 
  -4  16   0       27.39       10.30     14.92 o 
  -3  16   0       23.63       29.12     13.10 o 
  -2  16   0       25.14       43.16     16.82 o 
  -1  16   0        0.17        3.52     15.18 o 
   4 -17   1        0.04        8.49     20.98 o 
   0 -16   1        4.75       17.04     13.99 o 
   1 -16   1       52.88       77.58     14.32 o 
   2 -16   1        5.02       12.92     13.22 o 
   3 -16   1       11.66       10.97     12.87 o 
   4 -16   1        0.60        6.61     15.58 o 
   5 -16   1        0.00       13.78     15.38 o 
   6 -16   1        9.21       12.02     13.80 o 
   7 -16   1       24.36       34.35     16.30 o 
  -2 -15   1        3.26       -0.86     13.07 o 
  -1 -15   1        7.95       19.78     15.76 o 
   0 -15   1       64.14       63.18     15.15 o 
   1 -15   1        0.06        9.72     14.75 o 
   2 -15   1       53.85       66.71     16.17 o 
   3 -15   1        1.73        3.26     14.01 o 
   4 -15   1       83.18       94.78     17.48 o 
   5 -15   1       16.60        4.00     13.50 o 
   6 -15   1        0.07       20.35     12.01 o 
   7 -15   1       14.77       22.29     13.96 o 
   8 -15   1       14.77       11.26     13.91 o 
  -3 -14   1        0.60       12.28     13.18 o 
  -2 -14   1        0.66        0.77     14.40 o 
  -1 -14   1        0.25        6.32     11.83 o 
   0 -14   1       17.59       35.18     14.09 o 
   1 -14   1      196.25      201.23     17.13 o 
   2 -14   1       48.16       66.84     13.18 o 
   3 -14   1       94.80       96.29     12.11 o 
   4 -14   1        5.80       10.67     13.10 o 
   5 -14   1       77.79       70.08     11.78 o 
   6 -14   1       24.36       30.11     13.77 o 
   7 -14   1       15.99       11.71     13.23 o 
   8 -14   1        4.28        6.85     12.89 o 
   9 -14   1       42.33       31.00     15.09 o 
  -4 -13   1       31.19       37.43     15.68 o 
  -3 -13   1       29.57       38.86     14.56 o 
  -2 -13   1        9.65        8.36     15.31 o 
  -1 -13   1       15.60       11.34     12.84 o 
   0 -13   1        0.01       -0.37     13.17 o 
   1 -13   1        2.72        2.08     11.59 o 
   2 -13   1      122.16      127.85     12.96 o 
   3 -13   1       45.42       35.43     12.96 o 
   4 -13   1       40.37       37.17     11.73 o 
   5 -13   1      310.59      305.43     14.98 o 
   6 -13   1      171.44      165.10     12.25 o 
   7 -13   1       92.59      102.12     15.09 o 
   8 -13   1        2.99       12.65     13.34 o 
   9 -13   1        8.21       20.38     13.25 o 
  10 -13   1        1.01       15.41     14.54 o 
  -5 -12   1       20.55       15.27     14.98 o 
  -4 -12   1        0.19        8.08     14.21 o 
  -3 -12   1        0.43        3.80     12.12 o 
  -2 -12   1        6.03        5.18     12.10 o 
  -1 -12   1        6.14       18.58     11.22 o 
   0 -12   1       18.88       12.78     12.81 o 
   1 -12   1      147.74      132.64     13.08 o 
   2 -12   1      739.39      798.11     60.51 o 
   3 -12   1       29.62       25.32     11.50 o 
   4 -12   1      400.66      385.51     15.99 o 
   5 -12   1       14.66       20.06     11.85 o 
   6 -12   1      180.51      138.21     12.74 o 
   7 -12   1      131.46      115.08     13.52 o 
   8 -12   1       58.93       44.78     12.81 o 
   9 -12   1       39.41       37.42     14.49 o 
  10 -12   1       31.17       33.87     17.21 o 
  -6 -11   1        1.93        5.81     13.67 o 
  -5 -11   1       46.62       50.85     16.28 o 
  -4 -11   1        4.19       26.65     13.14 o 
  -3 -11   1      173.85      177.20     13.87 o 
  -2 -11   1      608.64      537.10     39.38 o 
  -1 -11   1     1625.69     1635.02    115.27 o 
   0 -11   1      461.90      437.73     28.11 o 
   1 -11   1      684.53      641.49     46.27 o 
   2 -11   1      624.87      669.96     33.13 o 
   3 -11   1      203.50      210.25     15.28 o 
   4 -11   1      107.96      113.81     14.99 o 
   5 -11   1      365.21      385.75     16.40 o 
   6 -11   1      504.47      473.40     15.42 o 
   7 -11   1      170.02      136.61     12.36 o 
   8 -11   1        0.77        3.84     14.13 o 
   9 -11   1        0.14       19.18     17.22 o 
  10 -11   1        1.35        6.07     14.41 o 
  11 -11   1        7.23       -1.12     14.32 o 
  -7 -10   1        9.84       21.44     16.66 o 
  -6 -10   1        2.15       11.16     14.02 o 
  -5 -10   1       19.01       32.58     17.24 o 
  -4 -10   1        4.09        1.76     12.88 o 
  -3 -10   1      179.20      160.66     14.56 o 
  -2 -10   1      322.87      329.31     24.43 o 
  -1 -10   1       89.99       70.97     13.68 o 
   0 -10   1       88.67       88.83     16.45 o 
   1 -10   1      127.75      116.79     13.77 o 
   2 -10   1       64.94       74.37     15.61 o 
   3 -10   1       28.62       29.45     11.46 o 
   4 -10   1       58.46       61.34     15.47 o 
   5 -10   1        7.08       13.16     13.30 o 
   6 -10   1        9.63        9.21     11.82 o 
   7 -10   1      195.76      199.13     14.92 o 
   8 -10   1       18.39       15.92     14.40 o 
   9 -10   1       13.77        8.94     16.35 o 
  10 -10   1        5.08       -0.50     15.13 o 
  11 -10   1        0.72       12.22     15.37 o 
  -8  -9   1       19.87       21.47     16.89 o 
  -7  -9   1       44.40       53.45     16.68 o 
  -6  -9   1        1.68       -1.39     15.25 o 
  -5  -9   1        4.61        7.33     15.28 o 
  -4  -9   1       49.17       44.88     13.74 o 
  -3  -9   1        7.26       15.42     13.40 o 
  -2  -9   1      269.19      271.26     17.76 o 
  -1  -9   1      223.30      239.52     21.53 o 
   0  -9   1      409.70      450.94     30.63 o 
   1  -9   1      444.25      497.96     30.98 o 
   2  -9   1      171.70      154.69     14.49 o 
   3  -9   1      235.65      237.02     16.52 o 
   4  -9   1       37.37       24.19     11.39 o 
   5  -9   1       18.74       23.56     11.92 o 
   6  -9   1      674.50      679.86     17.19 o 
   7  -9   1       42.86       45.94     13.12 o 
   8  -9   1      421.14      406.58     21.64 o 
   9  -9   1        3.91       21.91     12.67 o 
  10  -9   1       48.96       41.84     15.17 o 
  11  -9   1       27.79       15.60     18.26 o 
  -8  -8   1       36.20       42.09     14.51 o 
  -7  -8   1       14.10       -4.46     18.33 o 
  -6  -8   1       34.69       29.46     15.65 o 
  -5  -8   1       98.61      109.21     18.96 o 
  -4  -8   1       85.16       89.38     16.36 o 
  -3  -8   1       32.98       34.12     12.95 o 
  -2  -8   1      350.81      373.96     17.42 o 
  -1  -8   1       12.10       25.00     11.41 o 
   0  -8   1       78.56       78.52     13.19 o 
   1  -8   1      230.51      254.38     17.43 o 
   2  -8   1      127.52       99.18     15.98 o 
   3  -8   1        2.22        5.72     11.11 o 
   4  -8   1        9.52       11.47     11.65 o 
   5  -8   1        0.09        4.09     12.71 o 
   6  -8   1      728.57      751.07     24.47 o 
   7  -8   1      846.20      868.60     25.79 o 
   8  -8   1       50.91       34.53     15.47 o 
   9  -8   1      146.93      149.64     23.05 o 
  10  -8   1       46.83       29.98     12.72 o 
  11  -8   1       17.72       21.30     15.26 o 
  12  -8   1        1.28       -1.35     17.89 o 
  -9  -7   1        5.57        2.28     17.03 o 
  -8  -7   1        0.57        8.03     16.14 o 
  -7  -7   1      227.60      242.75     25.00 o 
  -6  -7   1       46.23       35.24     18.54 o 
  -5  -7   1      768.60      807.51     23.58 o 
  -4  -7   1        7.96       32.84     16.94 o 
  -3  -7   1      111.41       91.86     12.79 o 
  -2  -7   1     1336.93     1383.60     34.12 o 
  -1  -7   1       20.21       17.88     12.93 o 
   0  -7   1       20.75       29.40     14.03 o 
   1  -7   1     1817.25     1763.77     98.58 o 
   2  -7   1       25.60       40.17     13.57 o 
   3  -7   1      659.99      764.80     43.30 o 
   4  -7   1       16.27       22.16     11.26 o 
   5  -7   1       70.54       85.81     15.11 o 
   6  -7   1       35.00       24.65     13.68 o 
   7  -7   1       17.91       13.97     11.25 o 
   8  -7   1      729.82      751.61     31.86 o 
   9  -7   1      364.24      392.88     29.48 o 
  10  -7   1      103.26       89.00     14.16 o 
  11  -7   1       19.79       49.42     17.64 o 
  12  -7   1       11.61       -0.21     16.69 o 
  -9  -6   1        5.98        8.80     16.16 o 
  -8  -6   1       14.09       22.03     16.44 o 
  -7  -6   1      333.00      324.09     18.71 o 
  -6  -6   1        7.15       16.00     16.76 o 
  -5  -6   1      110.91      107.94     19.84 o 
  -4  -6   1      269.25      290.66     19.15 o 
  -3  -6   1        2.21        0.66     10.98 o 
  -2  -6   1        3.26        2.61     13.31 o 
  -1  -6   1     1157.50     1415.70     61.87 o 
   0  -6   1      443.96      545.84     38.73 o 
   1  -6   1      646.27      565.79     27.43 o 
   2  -6   1     1638.00     1724.28     41.31 o 
   3  -6   1       18.40       66.13     17.85 o 
   4  -6   1       70.31       78.86     13.75 o 
   5  -6   1      433.44      521.78     37.27 o 
   6  -6   1      133.64      132.01     15.51 o 
   7  -6   1       71.39       74.45     15.59 o 
   8  -6   1       35.82       28.47     14.39 o 
   9  -6   1       59.65       65.82     14.34 o 
  10  -6   1      149.44      123.86     16.30 o 
  11  -6   1        4.83       -9.96     13.16 o 
  12  -6   1        9.60       23.22     14.80 o 
 -10  -5   1        2.07       10.65     19.79 o 
  -9  -5   1        0.70       22.04     14.37 o 
  -8  -5   1      189.88      195.65     19.62 o 
  -7  -5   1       55.43       39.97     16.41 o 
  -6  -5   1      383.27      380.59     19.84 o 
  -5  -5   1      188.18      206.28     21.13 o 
  -4  -5   1     3740.74     3908.37    162.50 o 
  -3  -5   1     1906.41     2096.07     42.85 o 
  -2  -5   1     5511.28     6003.82     77.21 o 
  -1  -5   1      575.55      550.63     22.93 o 
   0  -5   1      711.46      548.41     51.94 o 
   1  -5   1     2187.53     2494.13     71.86 o 
   2  -5   1      548.44      551.18     21.84 o 
   3  -5   1     1262.15     1354.51     34.16 o 
   4  -5   1     2380.94     2546.43    149.07 o 
   5  -5   1        0.59       -6.41     14.02 o 
   6  -5   1     2116.24     2170.03     72.71 o 
   7  -5   1      209.58      207.95     18.00 o 
   8  -5   1      813.44      864.58     41.83 o 
   9  -5   1       64.69       41.53     14.78 o 
  10  -5   1      255.61      276.96     18.94 o 
  11  -5   1       29.80       20.87     13.31 o 
  12  -5   1        0.03       -7.27     14.47 o 
 -10  -4   1        0.00        8.79     12.43 o 
  -9  -4   1       35.84       40.08     14.84 o 
  -8  -4   1      108.43      113.20     16.70 o 
  -7  -4   1       80.29       64.47     14.05 o 
  -6  -4   1       53.59       66.92     19.94 o 
  -5  -4   1      139.79      125.55     17.88 o 
  -4  -4   1        0.49        3.84     17.57 o 
  -3  -4   1      379.20      406.28     20.97 o 
  -2  -4   1       56.61       57.07     14.87 o 
  -1  -4   1      608.06      621.15     24.16 o 
   0  -4   1       55.61       49.43     21.17 o 
   1  -4   1      112.19      137.04     22.66 o 
   2  -4   1     1226.98     1207.39     32.68 o 
   3  -4   1     1062.31     1054.27     37.11 o 
   4  -4   1       94.07       53.65     17.06 o 
   5  -4   1      123.58      123.16     15.79 o 
   6  -4   1      339.97      372.52     20.07 o 
   7  -4   1        4.45        1.14     13.12 o 
   8  -4   1      205.06      195.78     17.49 o 
   9  -4   1      181.12      159.41     16.73 o 
  10  -4   1       76.09       89.11     16.46 o 
  11  -4   1      116.71      127.94     17.77 o 
  12  -4   1        2.42        8.06     16.08 o 
 -11  -3   1        0.26       15.46     12.71 o 
 -10  -3   1       56.22       32.62     15.66 o 
  -9  -3   1       63.62       68.07     16.03 o 
  -8  -3   1        7.12        6.02     15.35 o 
  -7  -3   1      258.27      320.12     20.89 o 
  -6  -3   1       99.67      105.86     20.24 o 
  -5  -3   1       10.55       15.16     17.36 o 
  -4  -3   1       66.95       85.76     18.27 o 
  -3  -3   1      155.48      136.72     18.98 o 
  -2  -3   1      723.34      773.42     26.35 o 
  -1  -3   1     3940.41     3540.60     80.96 o 
   0  -3   1      318.92      250.47     21.62 o 
   1  -3   1    39667.41    37243.55    720.45 o 
   2  -3   1      113.01       49.33     14.97 o 
   3  -3   1       31.41       15.05     19.66 o 
   4  -3   1      926.75      777.40     31.99 o 
   5  -3   1      599.90      640.00     30.29 o 
   6  -3   1     1267.25     1228.86     67.81 o 
   7  -3   1       13.91       28.65     15.56 o 
   8  -3   1       90.91      117.72     26.41 o 
   9  -3   1      157.82      175.70     21.04 o 
  10  -3   1      111.41      138.22     23.86 o 
  11  -3   1      153.57      158.56     16.80 o 
  12  -3   1        4.73        4.43     15.76 o 
 -11  -2   1       20.92       42.33     19.18 o 
 -10  -2   1        2.77       31.89     14.16 o 
  -9  -2   1        0.07       19.97     13.95 o 
  -8  -2   1        7.49       10.85     15.90 o 
  -7  -2   1       56.29       72.10     19.37 o 
  -6  -2   1        0.05      -11.34     20.03 o 
  -5  -2   1      277.81      249.24     29.19 o 
  -4  -2   1     1081.43     1258.43     41.76 o 
  -3  -2   1      858.89      683.89     43.64 o 
  -2  -2   1     1675.26     1554.30    114.16 o 
  -1  -2   1       11.42        5.76     14.63 o 
   2  -2   1        5.45       11.44     20.07 o 
   3  -2   1     1034.26     1076.14     42.52 o 
   4  -2   1     1446.30     1344.55     36.85 o 
   5  -2   1        0.76       13.99     20.25 o 
   6  -2   1      758.04      784.67     27.05 o 
   7  -2   1       34.47       46.39     16.04 o 
   8  -2   1       37.88       39.67     20.65 o 
   9  -2   1        1.78        4.29     18.22 o 
  10  -2   1       45.29       65.63     16.51 o 
  11  -2   1      128.58      150.40     20.32 o 
  12  -2   1       25.86       10.71     33.32 o 
 -11  -1   1        0.34       -5.24     13.06 o 
 -10  -1   1       11.69       37.00     23.04 o 
  -9  -1   1      399.65      409.87     36.46 o 
  -8  -1   1      257.63      277.31     18.43 o 
  -7  -1   1      434.08      430.61     29.79 o 
  -6  -1   1        8.52        0.56     17.45 o 
  -5  -1   1     1048.10     1010.46     36.41 o 
  -4  -1   1      128.57       82.32     26.23 o 
  -3  -1   1     2441.94     1915.05     53.61 o 
  -2  -1   1      135.00      133.60     30.49 o 
   2  -1   1      250.11      220.92     27.67 o 
   3  -1   1        0.97       20.85     23.21 o 
   4  -1   1       96.63       75.90     28.50 o 
   5  -1   1      579.96      671.31     32.13 o 
   6  -1   1      335.02      319.13     27.55 o 
   7  -1   1      189.79      187.25     23.72 o 
   8  -1   1       25.54       37.57     17.75 o 
   9  -1   1       67.38       54.92     18.90 o 
  10  -1   1       25.51       50.81     18.75 o 
  11  -1   1        5.81       19.44     17.55 o 
 -11   0   1       12.72       38.08     19.08 o 
 -10   0   1       18.36       35.57     18.98 o 
  -9   0   1       11.48       21.19     21.23 o 
  -8   0   1        1.99       12.61     21.69 o 
  -7   0   1       25.91       37.70     18.79 o 
  -6   0   1       42.89       25.17     24.55 o 
  -5   0   1      975.47      947.99     34.36 o 
  -4   0   1      379.63      364.79     29.76 o 
  -3   0   1       25.86       15.52     30.14 o 
  -2   0   1    38752.30    32317.77   1933.84 o 
   2   0   1      263.66      322.02     28.65 o 
   3   0   1       25.75        5.55     31.39 o 
   4   0   1     1001.82      982.99     40.26 o 
   5   0   1       70.17       48.78     26.20 o 
   6   0   1      589.59      625.36     46.85 o 
   7   0   1        9.37       20.49     17.95 o 
   8   0   1       28.72       43.82     17.85 o 
   9   0   1        2.64        0.45     17.81 o 
  10   0   1       36.34       47.13     22.48 o 
  11   0   1        2.72        9.83     14.94 o 
 -12   1   1       26.14       26.75     14.42 o 
 -11   1   1        3.97       24.14     18.70 o 
 -10   1   1       54.71       54.88     16.56 o 
  -9   1   1        3.00        8.06     18.85 o 
  -8   1   1        1.27        5.97     14.97 o 
  -7   1   1      141.59      128.83     23.69 o 
  -6   1   1       46.42       46.72     17.58 o 
  -5   1   1     1618.38     1892.15    131.66 o 
  -4   1   1      524.58      408.43     29.12 o 
  -3   1   1     1194.91     1207.52     45.11 o 
  -2   1   1      116.33       81.42     15.93 o 
   1   1   1        8.75       11.09     16.22 o 
   2   1   1      937.39      709.11    121.78 o 
   3   1   1       60.40       43.92     19.34 o 
   4   1   1      299.48      255.26     31.66 o 
   5   1   1      196.50      212.06     27.15 o 
   6   1   1       23.94       36.52     17.00 o 
   7   1   1      193.18      204.17     23.49 o 
   8   1   1       37.62       37.89     14.12 o 
   9   1   1       17.00       27.18     17.88 o 
  10   1   1      107.84      104.84     14.11 o 
  11   1   1       13.91       19.17     19.85 o 
 -12   2   1        0.89        6.13     16.83 o 
 -11   2   1       19.48        7.36     14.95 o 
 -10   2   1      256.71      217.52     30.43 o 
  -9   2   1       46.81       35.76     15.82 o 
  -8   2   1       51.42       35.58     21.88 o 
  -7   2   1        4.74        0.13     22.96 o 
  -6   2   1      130.19      119.14     17.76 o 
  -5   2   1      836.72      749.82     41.15 o 
  -4   2   1     1078.00     1178.56     49.35 o 
  -3   2   1        7.33       -4.26     21.80 o 
  -2   2   1       12.31       13.41     18.64 o 
  -1   2   1       31.90       21.21     18.20 o 
   0   2   1      508.93      522.85     29.73 o 
   1   2   1      513.93      414.82     20.53 o 
   2   2   1     2844.48     2673.82    100.96 o 
   3   2   1       69.80      101.65     20.70 o 
   4   2   1      136.50      107.14     17.79 o 
   5   2   1      181.33      221.50     19.20 o 
   6   2   1        7.93       16.38     18.90 o 
   7   2   1      155.77      161.58     22.30 o 
   8   2   1       61.48       49.41     14.51 o 
   9   2   1      113.55      114.43     14.73 o 
  10   2   1        0.01       -4.02     13.39 o 
  11   2   1        1.05       -4.91     13.96 o 
 -12   3   1        4.34        0.43     14.28 o 
 -11   3   1       32.66       20.63     13.37 o 
 -10   3   1       30.61       25.31     12.26 o 
  -9   3   1      144.48      174.53     16.05 o 
  -8   3   1       45.56       41.07     14.42 o 
  -7   3   1       66.91       60.03     13.36 o 
  -6   3   1      959.82      935.94     24.44 o 
  -5   3   1      106.54       96.72     17.51 o 
  -4   3   1     2274.17     2180.56     34.25 o 
  -3   3   1       18.29       17.81     18.59 o 
  -2   3   1     1592.28     1648.08     34.05 o 
  -1   3   1        4.90        8.29     18.41 o 
   0   3   1        0.22        0.26     17.96 o 
   1   3   1     1598.49     1358.42     55.11 o 
   2   3   1      117.88      120.29     17.70 o 
   3   3   1       12.05       21.48     21.01 o 
   4   3   1      143.33      128.61     18.77 o 
   5   3   1       28.30       18.40     16.17 o 
   6   3   1      140.88      138.88     15.59 o 
   7   3   1       11.63       38.99     15.68 o 
   8   3   1       29.18       30.48     14.14 o 
   9   3   1      134.15      120.92     18.87 o 
  10   3   1       11.75       17.46     12.44 o 
 -12   4   1        0.18        9.77     14.50 o 
 -11   4   1        0.20        4.94     15.08 o 
 -10   4   1       79.72       63.23     15.18 o 
  -9   4   1       15.76       26.76     14.03 o 
  -8   4   1      181.68      171.93     16.81 o 
  -7   4   1      193.30      201.87     14.42 o 
  -6   4   1        7.13       18.34     16.91 o 
  -5   4   1       50.00       35.45     15.66 o 
  -4   4   1        6.26        5.69     13.49 o 
  -3   4   1      170.47      190.46     16.28 o 
  -2   4   1     1679.99     1648.75     33.54 o 
  -1   4   1       98.12      123.90     20.36 o 
   0   4   1     1458.44     1319.11    105.72 o 
   1   4   1      104.96       97.01     17.07 o 
   2   4   1      114.91      126.45     14.66 o 
   3   4   1      348.61      346.83     15.95 o 
   4   4   1        4.95       15.84     16.72 o 
   5   4   1       20.00       25.71     15.26 o 
   6   4   1      312.34      340.46     18.28 o 
   7   4   1      440.99      508.13     19.44 o 
   8   4   1      533.44      569.05     21.78 o 
   9   4   1       68.40       66.36     17.99 o 
  10   4   1        1.20        4.23     14.83 o 
 -12   5   1        0.86        7.91     15.83 o 
 -11   5   1       24.48       24.51     12.30 o 
 -10   5   1      152.14      145.62     14.35 o 
  -9   5   1       14.86       37.66     14.29 o 
  -8   5   1       43.92       44.33     15.33 o 
  -7   5   1      716.61      808.26     23.72 o 
  -6   5   1     2005.54     2059.89     80.88 o 
  -5   5   1       34.08       42.89     12.80 o 
  -4   5   1       16.01       25.49     14.70 o 
  -3   5   1     1183.38     1229.20     26.37 o 
  -2   5   1      124.92      119.56     15.92 o 
  -1   5   1       75.90       68.36     15.46 o 
   0   5   1       89.46      112.13     16.44 o 
   1   5   1       14.31       11.47     13.46 o 
   2   5   1        5.07       23.23     13.89 o 
   3   5   1      712.08      737.60     37.25 o 
   4   5   1        2.80        8.74     15.23 o 
   5   5   1      160.29      171.73     16.67 o 
   6   5   1        2.23        5.82     14.15 o 
   7   5   1        0.80       12.56     16.25 o 
   8   5   1       40.38       42.04     16.23 o 
   9   5   1        3.01       -8.92     15.43 o 
 -12   6   1        0.31       -6.07     15.63 o 
 -11   6   1        4.58       18.39     12.22 o 
 -10   6   1       32.05       49.05     14.80 o 
  -9   6   1       27.01       30.14     13.35 o 
  -8   6   1       97.80       95.89     17.39 o 
  -7   6   1      219.87      201.21     16.79 o 
  -6   6   1       41.31       49.36     14.56 o 
  -5   6   1     4672.53     4703.28     36.93 o 
  -4   6   1      502.30      562.08     17.62 o 
  -3   6   1     2261.70     2491.75     82.58 o 
  -2   6   1     1148.59     1273.16     38.44 o 
  -1   6   1      994.03      996.53     78.82 o 
   0   6   1        6.62       27.98     14.70 o 
   1   6   1       12.61       35.06     13.84 o 
   2   6   1       58.94       43.52     12.61 o 
   3   6   1      879.36      784.17     42.18 o 
   4   6   1       11.43        3.43     15.73 o 
   5   6   1       33.68       47.45     15.89 o 
   6   6   1       23.86       32.99     15.00 o 
   7   6   1      172.17      171.96     15.90 o 
   8   6   1        9.49        7.32     13.36 o 
   9   6   1        0.46        5.94     14.95 o 
 -12   7   1       19.94       33.01     15.97 o 
 -11   7   1        5.61        6.72     14.60 o 
 -10   7   1        1.45       17.80     16.61 o 
  -9   7   1       47.44       46.89     14.96 o 
  -8   7   1      122.99      140.48     15.33 o 
  -7   7   1       42.90       53.46     17.17 o 
  -6   7   1       71.12       64.79     13.66 o 
  -5   7   1      358.22      391.35     15.62 o 
  -4   7   1      893.06      949.53     27.26 o 
  -3   7   1       40.70       35.56     15.55 o 
  -2   7   1      579.82      600.35     40.84 o 
  -1   7   1     2027.26     2186.42    142.39 o 
   0   7   1      522.76      515.08     44.45 o 
   1   7   1       14.38       15.74     11.50 o 
   2   7   1      156.71      174.20     15.32 o 
   3   7   1       75.32       69.95     12.73 o 
   4   7   1        9.60        5.61     13.13 o 
   5   7   1       25.20       33.55     15.21 o 
   6   7   1        6.21       12.69     18.18 o 
   7   7   1       86.02       86.50     16.22 o 
   8   7   1        0.18       17.46     14.35 o 
 -12   8   1        9.15        4.99     16.98 o 
 -11   8   1        5.31       10.52     17.87 o 
 -10   8   1       18.33       13.70     17.37 o 
  -9   8   1       35.88       36.94     16.19 o 
  -8   8   1       36.10       31.93     15.98 o 
  -7   8   1       19.47        8.30     16.69 o 
  -6   8   1       24.93        9.50     10.97 o 
  -5   8   1        0.23        2.21     14.09 o 
  -4   8   1      183.69      196.04     13.34 o 
  -3   8   1       58.44       70.58     13.26 o 
  -2   8   1      191.38      193.54     19.42 o 
  -1   8   1       60.82       74.29     13.64 o 
   0   8   1       18.67       22.54     13.00 o 
   1   8   1       72.07       64.01     13.75 o 
   2   8   1      105.75      128.05     16.83 o 
   3   8   1       38.05       36.14     12.43 o 
   4   8   1      651.64      663.32     34.73 o 
   5   8   1        1.77       -5.87     13.51 o 
   6   8   1      102.66       98.83     19.04 o 
   7   8   1       45.69       28.31     21.74 o 
   8   8   1        1.35       23.49     16.99 o 
 -11   9   1       54.73       66.28     21.88 o 
 -10   9   1        0.01       -5.77     13.17 o 
  -9   9   1       20.37       17.69     12.89 o 
  -8   9   1        5.80        7.12     12.69 o 
  -7   9   1      917.56      896.02     17.87 o 
  -6   9   1      719.78      688.29     16.23 o 
  -5   9   1        9.83       11.24     12.43 o 
  -4   9   1        0.09       -8.04     11.63 o 
  -3   9   1      494.01      486.81     15.84 o 
  -2   9   1       69.99       75.52     13.68 o 
  -1   9   1      507.19      488.53     32.02 o 
   0   9   1        1.46        6.99     11.87 o 
   1   9   1       19.17       25.50     13.03 o 
   2   9   1      428.82      395.19     25.29 o 
   3   9   1       29.58       29.78     10.56 o 
   4   9   1       72.64       64.20     11.42 o 
   5   9   1      103.08      116.08     15.68 o 
   6   9   1        3.14       -5.68     16.02 o 
   7   9   1        7.49       25.23     17.85 o 
 -11  10   1       21.52       24.57     14.39 o 
 -10  10   1        0.82        3.01     18.13 o 
  -9  10   1        2.01        3.31     17.43 o 
  -8  10   1        6.33        2.59     14.46 o 
  -7  10   1      112.40      116.38     13.76 o 
  -6  10   1       48.24       46.49     12.33 o 
  -5  10   1      101.22      103.34     12.75 o 
  -4  10   1       44.82       53.44     12.51 o 
  -3  10   1      118.21      113.56     15.26 o 
  -2  10   1        4.46       15.42     11.13 o 
  -1  10   1       61.59       74.58     14.18 o 
   0  10   1       61.41       60.85     13.17 o 
   1  10   1      131.26      140.47     14.04 o 
   2  10   1      109.85      105.78     13.18 o 
   3  10   1        5.15       -1.94     11.21 o 
   4  10   1      103.83      102.26     13.39 o 
   5  10   1       16.12       11.61     14.71 o 
   6  10   1       13.43       23.25     14.17 o 
 -11  11   1        1.66       12.91     18.83 o 
 -10  11   1       37.77       47.90     18.01 o 
  -9  11   1       32.05       25.28     17.85 o 
  -8  11   1       48.09       53.58     14.62 o 
  -7  11   1       64.18       83.11     13.31 o 
  -6  11   1       79.43       59.88     12.42 o 
  -5  11   1       49.34       30.75     11.73 o 
  -4  11   1      539.90      541.49     18.47 o 
  -3  11   1       11.90       19.27     14.91 o 
  -2  11   1       34.41       25.94     13.17 o 
  -1  11   1        0.46        4.97     13.81 o 
   0  11   1       45.95       47.20     11.55 o 
   1  11   1        4.78        7.52     13.12 o 
   2  11   1      156.21      157.18     14.85 o 
   3  11   1       38.71       41.41     14.21 o 
   4  11   1        0.00       14.11     15.51 o 
   5  11   1       12.07       14.16     18.22 o 
 -10  12   1       64.74       47.94     18.70 o 
  -9  12   1        4.52       18.13     18.05 o 
  -8  12   1       63.85       69.30     12.81 o 
  -7  12   1       80.40       74.73     12.98 o 
  -6  12   1       12.12       10.81     11.18 o 
  -5  12   1        8.07        5.67     11.75 o 
  -4  12   1       93.16      100.37     17.15 o 
  -3  12   1       96.46       87.24     13.74 o 
  -2  12   1        0.37        3.52     13.26 o 
  -1  12   1      145.64      127.93     14.48 o 
   0  12   1       33.05       43.54     13.35 o 
   1  12   1      183.49      177.73     15.32 o 
   2  12   1       94.50       70.73     14.11 o 
   3  12   1        3.77       17.23     13.06 o 
   4  12   1       52.96       58.42     14.29 o 
   5  12   1        2.24      -14.07     21.18 o 
  -9  13   1       19.85       25.95     15.93 o 
  -8  13   1       13.25       22.17     13.58 o 
  -7  13   1        0.96       16.62     12.78 o 
  -6  13   1       16.26       34.80     13.58 o 
  -5  13   1        3.93       -6.42     14.27 o 
  -4  13   1       51.73       56.42     14.37 o 
  -3  13   1        0.10        2.98     12.69 o 
  -2  13   1      187.27      182.24     14.46 o 
  -1  13   1       16.29       27.25     12.20 o 
   0  13   1        7.66       28.66     12.90 o 
   1  13   1        0.05        5.39     10.97 o 
   2  13   1        2.29       11.26     13.46 o 
   3  13   1        8.40       17.01     13.59 o 
  -9  14   1        0.01        2.12     33.03 o 
  -8  14   1        0.02       20.47     14.61 o 
  -7  14   1       12.49       18.15     11.45 o 
  -6  14   1       12.14       18.73     13.60 o 
  -5  14   1       25.62       25.47     11.14 o 
  -4  14   1       79.08       92.59     19.32 o 
  -3  14   1        0.10       15.72     13.01 o 
  -2  14   1        0.01       12.29     10.82 o 
  -1  14   1       67.49       64.37     12.84 o 
   0  14   1        9.05       25.86     15.05 o 
   1  14   1        0.89       10.48     15.60 o 
   2  14   1        0.38        0.64     13.12 o 
  -7  15   1        1.24       -2.40     14.06 o 
  -6  15   1        9.98       11.80     12.83 o 
  -5  15   1        8.06        5.25     12.92 o 
  -4  15   1       23.44       40.07     14.95 o 
  -3  15   1        0.14        4.51     11.30 o 
  -2  15   1        7.12        9.55     14.08 o 
  -1  15   1        8.20       22.54     15.41 o 
   0  15   1        1.22        7.89     15.28 o 
  -5  16   1        2.10       -0.66     18.13 o 
  -4  16   1      124.52      149.77     16.27 o 
  -3  16   1       80.68       61.28     17.35 o 
  -2  16   1        3.77       22.65     22.65 o 
   2 -17   2       20.30       15.07     24.74 o 
   3 -17   2        0.49        1.52     13.89 o 
   4 -17   2       21.99        9.26     14.19 o 
   5 -17   2        2.28       -0.19     16.56 o 
  -1 -16   2        0.18        0.74     21.68 o 
   0 -16   2        1.74       27.61     13.40 o 
   1 -16   2       34.25       47.84     13.71 o 
   2 -16   2        6.65       14.09     14.43 o 
   3 -16   2       16.83       18.72     14.43 o 
   4 -16   2        0.70       22.57     13.83 o 
   5 -16   2       38.51       49.54     15.89 o 
   6 -16   2        4.19       18.63     15.18 o 
   7 -16   2       41.61       42.54     14.34 o 
  -2 -15   2        2.28       -5.78     13.38 o 
  -1 -15   2        8.08       22.50     13.25 o 
   0 -15   2       80.42       82.48     14.62 o 
   1 -15   2       92.65       96.88     17.37 o 
   2 -15   2      135.26      154.06     15.65 o 
   3 -15   2        0.01        3.57     12.62 o 
   4 -15   2        1.87       19.42     13.66 o 
   5 -15   2       21.60       18.07     12.62 o 
   6 -15   2        0.11        5.84     13.92 o 
   7 -15   2       39.45       38.47     13.76 o 
   8 -15   2       11.34        7.03     18.22 o 
  -4 -14   2        0.90      -11.51     19.99 o 
  -3 -14   2        3.38        8.86     12.93 o 
  -2 -14   2       11.95       15.52     13.34 o 
  -1 -14   2       98.50       89.93     16.20 o 
   0 -14   2        0.29       20.86     13.50 o 
   1 -14   2       10.70        4.19     11.35 o 
   2 -14   2       83.95       87.47     14.07 o 
   3 -14   2       85.44       89.39     13.47 o 
   4 -14   2      310.18      326.72     30.96 o 
   5 -14   2      125.89      121.59     14.02 o 
   6 -14   2       21.93       31.45     13.77 o 
   7 -14   2       48.56       46.53     12.96 o 
   8 -14   2       24.67       45.89     15.63 o 
   9 -14   2        9.59       17.73     16.45 o 
  -5 -13   2       52.54       55.01     16.43 o 
  -4 -13   2       21.51       17.29     14.77 o 
  -3 -13   2        0.39        5.96     12.48 o 
  -2 -13   2        1.69        9.08     13.23 o 
  -1 -13   2      191.67      172.75     14.82 o 
   0 -13   2       62.04       59.03     13.48 o 
   1 -13   2      136.91      126.00     18.19 o 
   2 -13   2      163.01      174.67     14.14 o 
   3 -13   2        2.10       17.11     12.65 o 
   4 -13   2      110.14      111.23     12.91 o 
   5 -13   2        2.08       -2.12     14.28 o 
   6 -13   2       53.38       55.42     14.46 o 
   7 -13   2        9.40        0.27     11.32 o 
   8 -13   2       10.16        7.01     17.04 o 
   9 -13   2        3.26       12.06     15.45 o 
  10 -13   2       46.77       33.93     13.20 o 
  -6 -12   2        2.27        1.92     15.42 o 
  -5 -12   2        0.02       -4.02     17.48 o 
  -4 -12   2        9.69       13.31     14.13 o 
  -3 -12   2       72.74       76.44     13.25 o 
  -2 -12   2      294.80      312.38     26.48 o 
  -1 -12   2      295.48      324.24     21.22 o 
   0 -12   2      152.78      146.01     15.30 o 
   1 -12   2      426.69      379.10     25.62 o 
   2 -12   2      383.52      375.69     16.16 o 
   3 -12   2       59.33       56.15     14.77 o 
   4 -12   2     1509.65     1561.19     56.66 o 
   5 -12   2      913.65      931.04     30.58 o 
   6 -12   2      209.92      215.38     20.18 o 
   7 -12   2       10.40        4.96     13.19 o 
   8 -12   2       18.77       20.62     12.63 o 
   9 -12   2       33.67       38.06     14.86 o 
  10 -12   2       25.02       11.83     14.11 o 
  -7 -11   2        6.02        2.81     33.57 o 
  -6 -11   2        5.21       15.84     14.92 o 
  -5 -11   2        0.59        1.33     15.39 o 
  -4 -11   2        2.81        2.38     12.86 o 
  -3 -11   2       48.79       44.33     11.73 o 
  -2 -11   2      402.32      375.94     21.93 o 
  -1 -11   2      385.77      371.52     24.57 o 
   0 -11   2      238.40      254.85     32.28 o 
   1 -11   2        9.28        0.25     12.84 o 
   2 -11   2       22.39       34.56     12.92 o 
   3 -11   2      185.18      166.70     13.20 o 
   4 -11   2     1934.58     2027.33     83.34 o 
   5 -11   2        3.71        8.34     12.33 o 
   6 -11   2       32.01       32.92     11.57 o 
   7 -11   2       26.20       44.90     13.69 o 
   8 -11   2       10.82       18.73     14.32 o 
   9 -11   2        9.60       13.90     14.31 o 
  10 -11   2        2.45       16.04     14.33 o 
  11 -11   2       36.23       16.49     17.71 o 
  -7 -10   2        5.71       20.81     15.87 o 
  -6 -10   2       26.04       -7.06     18.30 o 
  -5 -10   2        7.03       15.83     17.14 o 
  -4 -10   2     1396.39     1361.74     52.64 o 
  -3 -10   2        2.85        9.99     11.05 o 
  -2 -10   2       53.62       59.09     14.59 o 
  -1 -10   2        5.29        3.94     13.69 o 
   0 -10   2      190.56      195.91     17.47 o 
   1 -10   2       38.27       39.75     12.33 o 
   2 -10   2      230.71      237.12     18.37 o 
   3 -10   2       17.70        7.74     14.14 o 
   4 -10   2      593.64      641.75     22.37 o 
   5 -10   2      193.69      189.24     14.74 o 
   6 -10   2        0.27       11.36     11.14 o 
   7 -10   2      430.90      420.86     41.69 o 
   8 -10   2       18.11       14.47     13.56 o 
   9 -10   2      462.60      414.19     19.28 o 
  10 -10   2       26.40       22.99     13.10 o 
  11 -10   2        0.07       -8.54     15.10 o 
  -8  -9   2       19.03       15.75     16.12 o 
  -7  -9   2        9.21       14.78     14.69 o 
  -6  -9   2       80.34       78.68     16.60 o 
  -5  -9   2      375.16      365.01     18.89 o 
  -4  -9   2        1.49       -1.38     13.18 o 
  -3  -9   2        2.60        3.80     13.83 o 
  -2  -9   2        1.27        9.53     15.81 o 
  -1  -9   2       19.18       30.67     13.69 o 
   0  -9   2        0.57        2.36     12.32 o 
   1  -9   2      432.82      447.51     37.56 o 
   2  -9   2        0.05       12.04     12.88 o 
   3  -9   2      103.45      125.23     15.69 o 
   4  -9   2       42.03       49.30     13.38 o 
   5  -9   2        2.06        0.06     14.75 o 
   6  -9   2       50.27       46.58     13.80 o 
   7  -9   2      410.43      423.45     19.04 o 
   8  -9   2      558.96      480.98     42.01 o 
   9  -9   2        0.60       19.08     16.65 o 
  10  -9   2        0.01       14.53     14.16 o 
  11  -9   2       10.33        7.95     15.54 o 
  -9  -8   2        0.00        1.78     26.46 o 
  -8  -8   2        0.12        2.88     16.02 o 
  -7  -8   2      136.83      152.54     17.13 o 
  -6  -8   2      148.60      141.15     17.22 o 
  -5  -8   2      440.22      447.55     22.60 o 
  -4  -8   2      796.38      768.17     24.05 o 
  -3  -8   2      769.79      835.91     21.48 o 
  -2  -8   2        1.81       -0.70     13.00 o 
  -1  -8   2       87.09       93.01     15.46 o 
   0  -8   2       21.26       40.61     11.60 o 
   1  -8   2      767.17      900.65     50.88 o 
   2  -8   2      424.83      529.81     22.13 o 
   3  -8   2        5.18        7.64     15.08 o 
   4  -8   2       49.70       54.40     13.39 o 
   5  -8   2       46.09       31.59     10.89 o 
   6  -8   2       73.04       73.57     17.26 o 
   7  -8   2       59.79       32.83     14.24 o 
   8  -8   2       37.21       23.47     19.96 o 
   9  -8   2      822.69      770.21     25.18 o 
  10  -8   2       98.92       91.43     13.98 o 
  11  -8   2        4.47        9.99     15.07 o 
  12  -8   2        6.86       24.61     17.90 o 
  -9  -7   2       12.66       24.19     16.42 o 
  -8  -7   2        0.03       -2.21     15.80 o 
  -7  -7   2       44.44       49.82     16.38 o 
  -6  -7   2      115.16      106.26     17.68 o 
  -5  -7   2       27.84       24.46     15.97 o 
  -4  -7   2     1071.34     1104.83     47.51 o 
  -3  -7   2       12.33       18.03     12.94 o 
  -2  -7   2      213.18      220.77     13.84 o 
  -1  -7   2      533.18      592.46     33.04 o 
   0  -7   2     2038.17     1966.61    114.26 o 
   1  -7   2      545.51      581.97     24.77 o 
   2  -7   2      673.50      733.77     28.79 o 
   3  -7   2      862.49      963.16     25.45 o 
   4  -7   2      426.93      415.76     18.17 o 
   5  -7   2      635.75      629.37     23.35 o 
   6  -7   2      292.89      319.34     15.93 o 
   7  -7   2      797.24      799.26     18.94 o 
   8  -7   2       98.99      124.61     15.26 o 
   9  -7   2      165.38      180.49     17.35 o 
  10  -7   2      143.57      145.98     13.80 o 
  11  -7   2       10.02        7.60     16.38 o 
  12  -7   2        0.25        5.34     19.54 o 
 -10  -6   2       13.44       -4.79     26.07 o 
  -9  -6   2       21.74       33.73     15.07 o 
  -8  -6   2       94.50       97.19     15.81 o 
  -7  -6   2      324.35      323.17     29.56 o 
  -6  -6   2       93.30      112.71     19.07 o 
  -5  -6   2       14.90       29.46     14.99 o 
  -4  -6   2      297.34      262.80     18.82 o 
  -3  -6   2      868.29      909.92     22.37 o 
  -2  -6   2      395.95      316.56     17.13 o 
  -1  -6   2     1638.33     1960.29    104.36 o 
   0  -6   2     1382.73     1327.79     85.61 o 
   1  -6   2       13.48       19.93     17.60 o 
   2  -6   2       25.89       13.55     14.55 o 
   3  -6   2        0.55       12.69     14.09 o 
   4  -6   2       26.05       16.95     16.30 o 
   5  -6   2     1550.21     1589.76     57.27 o 
   6  -6   2      315.67      286.20     17.09 o 
   7  -6   2      485.63      502.24     24.80 o 
   8  -6   2        1.91       21.44     12.81 o 
   9  -6   2      381.22      395.66     18.36 o 
  10  -6   2       46.23       35.06     14.72 o 
  11  -6   2        0.06       30.88     14.68 o 
  12  -6   2        6.65        5.99     16.05 o 
 -10  -5   2        1.26       34.51     16.24 o 
  -9  -5   2       81.16       82.65     17.71 o 
  -8  -5   2       42.80       49.01     16.71 o 
  -7  -5   2      219.08      258.67     20.36 o 
  -6  -5   2      111.00      107.92     18.61 o 
  -5  -5   2      480.43      508.44     20.06 o 
  -4  -5   2      124.88      130.82     19.87 o 
  -3  -5   2      699.51      657.48     23.16 o 
  -2  -5   2       82.07       52.40     17.57 o 
  -1  -5   2       99.30      114.49     14.95 o 
   0  -5   2      123.46      132.52     17.91 o 
   1  -5   2     2966.48     3109.61     41.86 o 
   2  -5   2      247.63      189.08     20.64 o 
   3  -5   2      328.43      313.23     18.69 o 
   4  -5   2      648.45      702.35     30.31 o 
   5  -5   2     1316.47     1374.61     53.44 o 
   6  -5   2       63.33       42.61     17.31 o 
   7  -5   2       52.69       60.11     16.64 o 
   8  -5   2        2.74       -0.22     11.31 o 
   9  -5   2      182.74      193.49     15.90 o 
  10  -5   2       69.16       77.75     18.06 o 
  11  -5   2       14.14       21.72     18.10 o 
  12  -5   2        8.54        2.44     15.97 o 
 -10  -4   2       44.67       51.02     16.16 o 
  -9  -4   2       24.25       18.29     16.46 o 
  -8  -4   2      223.75      199.51     17.27 o 
  -7  -4   2      104.88      138.32     17.82 o 
  -6  -4   2        0.06       14.50     19.61 o 
  -5  -4   2        0.58       15.17     15.39 o 
  -4  -4   2      531.53      585.18     37.15 o 
  -3  -4   2      757.96      870.40     25.80 o 
  -2  -4   2       42.39       38.05     18.40 o 
  -1  -4   2      334.51      340.92     24.25 o 
   0  -4   2      898.16      779.54     26.39 o 
   1  -4   2      304.23      278.61     23.55 o 
   2  -4   2     1690.63     1737.98     32.75 o 
   3  -4   2        3.25       11.97     17.74 o 
   4  -4   2      706.18      662.23     29.31 o 
   5  -4   2      972.01      798.12     27.79 o 
   6  -4   2      291.79      301.28     24.10 o 
   7  -4   2       69.35       73.44     17.54 o 
   8  -4   2        4.81       12.15     16.65 o 
   9  -4   2      186.70      183.52     22.56 o 
  10  -4   2      351.11      298.70     22.04 o 
  11  -4   2      118.72       87.28     15.61 o 
  12  -4   2        3.84        4.87     15.89 o 
 -11  -3   2       10.24       13.33     16.15 o 
 -10  -3   2        6.31       16.02     14.64 o 
  -9  -3   2       57.80       71.37     16.96 o 
  -8  -3   2       97.69      122.22     18.32 o 
  -7  -3   2      259.66      268.67     17.01 o 
  -6  -3   2      160.00      193.57     20.82 o 
  -5  -3   2        6.21       10.87     15.75 o 
  -4  -3   2      452.11      549.99     29.70 o 
  -3  -3   2       63.76       63.19     21.40 o 
  -2  -3   2        0.69        2.40     25.24 o 
  -1  -3   2      525.21      500.61     24.95 o 
   0  -3   2     1346.32     1048.21     45.40 o 
   1  -3   2    24790.98    22540.98    723.71 o 
   2  -3   2      688.28      658.62     32.99 o 
   3  -3   2     2789.54     2595.61     68.00 o 
   4  -3   2       28.58       15.23     21.37 o 
   5  -3   2      143.16      154.93     25.73 o 
   6  -3   2      458.70      411.95     22.83 o 
   7  -3   2       15.64        9.36     17.57 o 
   8  -3   2      356.55      348.45     30.07 o 
   9  -3   2      547.89      611.87     31.74 o 
  10  -3   2      165.55      178.89     27.94 o 
  11  -3   2       12.30       31.31     18.84 o 
 -11  -2   2        4.07        7.15     21.05 o 
 -10  -2   2      169.67      154.82     19.19 o 
  -9  -2   2       39.45       24.05     21.84 o 
  -8  -2   2      799.47      834.72     35.20 o 
  -7  -2   2      307.72      309.78     22.15 o 
  -6  -2   2      137.64      136.16     19.19 o 
  -5  -2   2      283.56      307.59     29.98 o 
  -4  -2   2     5185.31     5624.46    442.76 o 
  -3  -2   2     1552.31     1705.61     47.14 o 
  -2  -2   2     1051.80     1072.71     45.00 o 
  -1  -2   2      530.09      447.08     28.33 o 
   1  -2   2      215.51      168.61     29.06 o 
   2  -2   2     2397.50     2455.85     54.41 o 
   3  -2   2     1012.91     1004.08     36.95 o 
   4  -2   2      634.67      574.73     28.72 o 
   5  -2   2      373.68      378.09     24.60 o 
   6  -2   2      520.97      531.75     27.30 o 
   7  -2   2       80.61      119.35     22.77 o 
   8  -2   2        0.00       -1.35     14.71 o 
   9  -2   2       22.61       37.99     16.93 o 
  10  -2   2      524.56      542.79     35.54 o 
  11  -2   2        1.74        7.83     18.77 o 
 -11  -1   2        7.00       21.95     15.63 o 
 -10  -1   2       41.06       39.67     15.66 o 
  -9  -1   2       43.95       44.77     22.67 o 
  -8  -1   2       68.12       44.52     19.03 o 
  -7  -1   2       99.14      106.66     24.36 o 
  -6  -1   2        2.96        4.62     17.42 o 
  -5  -1   2      131.95      158.65     28.12 o 
  -4  -1   2       66.57       38.51     22.51 o 
  -3  -1   2     3405.21     2979.79     56.41 o 
  -2  -1   2      193.48      173.29     36.94 o 
  -1  -1   2     4976.94     4328.28    134.23 o 
   1  -1   2      772.18      652.00     55.44 o 
   2  -1   2       22.71       27.11     27.94 o 
   3  -1   2     2286.87     2253.98     49.42 o 
   4  -1   2      877.99      784.09     50.38 o 
   5  -1   2      156.72      185.19     26.22 o 
   6  -1   2      234.95      230.89     21.24 o 
   7  -1   2       14.46       23.49     18.17 o 
   8  -1   2      107.67      139.20     22.85 o 
   9  -1   2       34.93       60.80     18.07 o 
  10  -1   2       61.29       35.55     21.47 o 
  11  -1   2        1.88        8.51     18.57 o 
 -11   0   2       30.06       27.26     22.57 o 
 -10   0   2        1.23       -5.03     17.41 o 
  -9   0   2       36.12       40.58     21.65 o 
  -8   0   2       27.03       10.08     17.52 o 
  -7   0   2      180.77      168.63     20.76 o 
  -6   0   2        1.79       11.19     23.82 o 
  -5   0   2      499.56      520.64     27.55 o 
  -4   0   2       66.11       55.82     25.92 o 
  -3   0   2     1752.11     1515.27     47.30 o 
  -2   0   2     5447.31     5333.06     75.96 o 
   1   0   2      278.04      289.33     21.40 o 
   2   0   2     5545.37     5010.21    165.21 o 
   3   0   2        0.80       -9.81     28.88 o 
   4   0   2      791.64      725.67     37.94 o 
   5   0   2        0.81       -6.65     19.81 o 
   6   0   2       26.90       29.08     23.62 o 
   7   0   2        6.99        4.24     26.93 o 
   8   0   2       46.00       34.67     17.90 o 
   9   0   2        8.61       16.57     18.65 o 
  10   0   2       40.04       44.16     13.40 o 
  11   0   2       15.18       12.89     13.10 o 
 -12   1   2       61.44       55.18     17.43 o 
 -11   1   2       11.32        3.23     13.42 o 
 -10   1   2       12.24       32.44     13.75 o 
  -9   1   2     1255.23     1193.56     42.09 o 
  -8   1   2       30.33       36.02     18.95 o 
  -7   1   2        2.05        7.60     19.22 o 
  -6   1   2      158.85      164.27     21.65 o 
  -5   1   2     1222.38     1331.16     79.87 o 
  -4   1   2      289.75      277.52     20.68 o 
  -3   1   2     1391.54     1308.44     33.47 o 
  -2   1   2     2611.66     2479.45     43.31 o 
  -1   1   2     4008.83     3983.41    123.89 o 
   0   1   2      153.71      146.07     25.10 o 
   1   1   2      627.20      637.96     26.05 o 
   2   1   2      981.01      860.88     32.03 o 
   3   1   2      849.55      793.27     36.81 o 
   4   1   2      831.91      855.97     26.76 o 
   5   1   2     2275.28     2429.71     98.29 o 
   6   1   2       44.80       63.73     18.97 o 
   7   1   2       25.21       18.01     13.31 o 
   8   1   2      133.67      136.61     14.58 o 
   9   1   2      324.18      317.31     25.56 o 
  10   1   2       20.98       22.85     15.22 o 
  11   1   2       52.58       39.74     13.46 o 
 -12   2   2        3.50       23.00     14.29 o 
 -11   2   2        4.09       11.01     16.69 o 
 -10   2   2        7.62       41.88     17.19 o 
  -9   2   2      280.39      297.49     19.19 o 
  -8   2   2      796.25      843.00     33.63 o 
  -7   2   2      605.73      611.84     20.96 o 
  -6   2   2        0.15        3.27     15.63 o 
  -5   2   2      866.06      886.40     26.41 o 
  -4   2   2        0.29        3.81     15.36 o 
  -3   2   2      111.74      100.93     17.20 o 
  -2   2   2     4695.42     4499.86     94.53 o 
  -1   2   2      699.99      687.06     32.23 o 
   0   2   2    22959.56    21729.48    777.60 o 
   1   2   2     2959.27     2440.91     38.65 o 
   2   2   2      838.66      746.79     38.21 o 
   3   2   2       28.39       48.11     16.64 o 
   4   2   2        0.40        7.71     17.60 o 
   5   2   2       21.57       34.16     19.22 o 
   6   2   2        0.25        8.65     16.77 o 
   7   2   2       61.50       72.94     16.64 o 
   8   2   2       96.67       98.98     16.85 o 
   9   2   2       83.45       93.23     14.23 o 
  10   2   2       15.76       19.81     13.25 o 
 -12   3   2       14.11       15.08     14.90 o 
 -11   3   2        7.90       17.09     14.94 o 
 -10   3   2      358.35      295.06     26.56 o 
  -9   3   2      903.72      926.47     24.29 o 
  -8   3   2      442.05      389.29     18.77 o 
  -7   3   2       18.06       16.99     14.64 o 
  -6   3   2       73.71       99.59     17.20 o 
  -5   3   2     1162.24     1288.81     27.67 o 
  -4   3   2     2040.84     1825.08     56.17 o 
  -3   3   2      979.07      996.76     25.29 o 
  -2   3   2       37.80       11.45     17.77 o 
  -1   3   2     1337.92     1384.06     91.58 o 
   0   3   2       11.03       19.50     21.32 o 
   1   3   2     1207.36     1119.33     28.67 o 
   2   3   2      124.50      123.87     17.72 o 
   3   3   2      153.52      147.11     13.24 o 
   4   3   2        7.62       17.89     14.29 o 
   5   3   2      303.38      277.13     19.85 o 
   6   3   2        0.01      -18.70     18.70 o 
   7   3   2        6.76        1.36     13.99 o 
   8   3   2       80.28       97.26     14.78 o 
   9   3   2      164.65      130.39     16.74 o 
  10   3   2        7.16       13.08     13.55 o 
 -12   4   2       19.58        4.93     15.75 o 
 -11   4   2       12.33        0.17     13.73 o 
 -10   4   2       46.25       37.69     15.50 o 
  -9   4   2      111.06      108.69     27.54 o 
  -8   4   2       99.26       77.31     12.59 o 
  -7   4   2        0.20       20.42     14.98 o 
  -6   4   2      150.45      152.24     14.30 o 
  -5   4   2      250.84      239.05     15.28 o 
  -4   4   2     1918.74     2206.44     30.06 o 
  -3   4   2      813.49      825.20     23.39 o 
  -2   4   2      257.41      229.28     19.33 o 
  -1   4   2      327.43      281.38     20.54 o 
   0   4   2     2724.17     2738.83    122.19 o 
   1   4   2      100.42      101.88     14.51 o 
   2   4   2        0.57        7.01     15.79 o 
   3   4   2      167.96      142.42     12.74 o 
   4   4   2      333.53      314.14     17.42 o 
   5   4   2      116.38      135.77     17.25 o 
   6   4   2      171.96      161.43     17.60 o 
   7   4   2       48.34       68.55     15.38 o 
   8   4   2       59.82       47.26     15.69 o 
   9   4   2       30.98       30.49     18.24 o 
  10   4   2       28.34       15.24     15.00 o 
 -12   5   2        5.92       19.56     17.21 o 
 -11   5   2        5.06       33.66     15.07 o 
 -10   5   2        1.28       -4.05     17.11 o 
  -9   5   2       49.09       33.00     13.53 o 
  -8   5   2      816.44      764.13     20.08 o 
  -7   5   2       15.85       22.83     16.24 o 
  -6   5   2      876.80      831.33     21.83 o 
  -5   5   2      568.29      526.64     17.28 o 
  -4   5   2     2714.69     2996.19     32.93 o 
  -3   5   2        3.62        0.91     15.26 o 
  -2   5   2       18.62       26.55     15.83 o 
  -1   5   2      162.54      158.57     17.26 o 
   0   5   2        0.11       14.10     15.13 o 
   1   5   2     1251.90     1234.37     45.01 o 
   2   5   2      360.60      413.89     17.97 o 
   3   5   2       57.40       32.63     13.86 o 
   4   5   2      130.70      125.30     14.51 o 
   5   5   2      118.97      105.50     15.80 o 
   6   5   2       10.96       11.64     16.16 o 
   7   5   2       33.96       17.17     15.77 o 
   8   5   2      167.85      175.15     15.07 o 
   9   5   2       49.85       43.11     13.97 o 
 -12   6   2       17.76       18.28     14.93 o 
 -11   6   2        0.53        3.77     13.05 o 
 -10   6   2       17.40       39.43     16.35 o 
  -9   6   2      252.07      234.24     17.03 o 
  -8   6   2      172.62      139.84     14.34 o 
  -7   6   2      173.92      154.56     16.45 o 
  -6   6   2      940.21     1040.18     38.54 o 
  -5   6   2      358.94      378.46     16.32 o 
  -4   6   2      796.22      833.74     19.60 o 
  -3   6   2      879.20      845.46     22.82 o 
  -2   6   2     1082.35     1208.15     60.85 o 
  -1   6   2      916.79     1098.24     66.60 o 
   0   6   2      213.00      192.18     15.44 o 
   1   6   2     1321.54     1252.64     85.60 o 
   2   6   2      282.08      278.74     16.04 o 
   3   6   2       24.00       22.51     12.06 o 
   4   6   2        3.73       14.26     10.80 o 
   5   6   2      646.38      655.61     38.67 o 
   6   6   2       20.01       19.34     15.96 o 
   7   6   2       78.56       94.74     18.42 o 
   8   6   2        1.49       12.30     13.98 o 
   9   6   2        0.35       23.41     14.60 o 
 -12   7   2        2.00        3.86     18.67 o 
 -11   7   2        6.27       -2.95     14.53 o 
 -10   7   2        3.42        7.83     15.20 o 
  -9   7   2      145.94      147.82     19.96 o 
  -8   7   2     1207.69     1107.54     25.94 o 
  -7   7   2       33.65       54.08     14.27 o 
  -6   7   2        4.35        1.71     10.18 o 
  -5   7   2      161.61      175.46     13.91 o 
  -4   7   2       34.51       39.68     13.08 o 
  -3   7   2      105.88      119.50     15.62 o 
  -2   7   2        1.18        2.41     13.17 o 
  -1   7   2      437.42      490.14     25.13 o 
   0   7   2      798.07      889.44     57.80 o 
   1   7   2       50.77       53.80     10.86 o 
   2   7   2       66.77       63.24     14.47 o 
   3   7   2        0.09      -12.02     14.24 o 
   4   7   2      337.15      345.21     15.03 o 
   5   7   2      380.54      388.31     22.66 o 
   6   7   2      134.28      145.83     19.11 o 
   7   7   2       49.29       55.19     16.87 o 
   8   7   2       65.39       32.18     16.24 o 
 -11   8   2       22.41       51.64     16.20 o 
 -10   8   2       22.85       35.16     12.77 o 
  -9   8   2        0.23      -11.03     19.67 o 
  -8   8   2       19.89       23.04     16.32 o 
  -7   8   2      421.14      370.83     14.97 o 
  -6   8   2      630.54      641.67     16.89 o 
  -5   8   2       53.44       54.90     13.86 o 
  -4   8   2        2.69        2.77     12.52 o 
  -3   8   2       76.36       69.74     12.61 o 
  -2   8   2       78.06       75.69     13.66 o 
  -1   8   2       18.54       23.74     15.08 o 
   0   8   2      273.58      274.50     16.77 o 
   1   8   2        4.61       23.39     13.13 o 
   2   8   2       21.03       19.53     11.61 o 
   3   8   2       15.14        9.34     10.31 o 
   4   8   2        2.86        8.91     11.59 o 
   5   8   2       20.73       -5.33     15.07 o 
   6   8   2      122.85      134.74     18.51 o 
   7   8   2       29.51       33.23     14.34 o 
 -11   9   2        4.81        4.19     14.77 o 
 -10   9   2        0.56        7.81     18.28 o 
  -9   9   2       28.70       17.72     13.21 o 
  -8   9   2      885.74      906.68     29.79 o 
  -7   9   2       18.73       47.41     14.20 o 
  -6   9   2      416.66      411.74     16.42 o 
  -5   9   2        0.62        9.24     12.24 o 
  -4   9   2      337.99      347.35     18.33 o 
  -3   9   2      629.06      583.30     16.57 o 
  -2   9   2        0.55       11.04     12.87 o 
  -1   9   2       66.16       84.21     14.15 o 
   0   9   2       40.34       37.09     14.18 o 
   1   9   2      155.00      160.53     15.10 o 
   2   9   2        9.94       19.21     10.72 o 
   3   9   2       28.99       35.93     11.39 o 
   4   9   2        4.39        7.92     11.38 o 
   5   9   2      762.48      711.10     24.26 o 
   6   9   2        3.61       11.76     15.96 o 
   7   9   2       21.58       33.29     15.37 o 
 -11  10   2       63.93       92.77     14.43 o 
 -10  10   2       53.58       78.04     18.56 o 
  -9  10   2        6.14        0.61     15.05 o 
  -8  10   2        0.22        3.57     12.27 o 
  -7  10   2       26.40       26.74     11.81 o 
  -6  10   2       19.36       24.32     13.02 o 
  -5  10   2       10.28        9.86     11.70 o 
  -4  10   2       16.46       26.88     14.47 o 
  -3  10   2     1116.93     1114.45     42.25 o 
  -2  10   2       19.25       24.18     15.09 o 
  -1  10   2        0.31       -0.51     12.25 o 
   0  10   2       35.40       40.01     15.11 o 
   1  10   2      178.08      165.67     12.47 o 
   2  10   2      218.22      206.13     13.85 o 
   3  10   2      177.22      163.01     12.52 o 
   4  10   2       14.46       14.36     14.63 o 
   5  10   2        6.37        6.47     14.95 o 
   6  10   2        0.17        8.32     15.33 o 
 -10  11   2       51.67       51.87     16.39 o 
  -9  11   2       45.35       49.20     15.50 o 
  -8  11   2       25.72       25.04     13.25 o 
  -7  11   2       17.55       25.05     14.60 o 
  -6  11   2        8.28       11.20     11.13 o 
  -5  11   2      338.57      326.32     15.55 o 
  -4  11   2     1107.58     1154.15     40.58 o 
  -3  11   2     1706.42     1765.42    127.11 o 
  -2  11   2       19.86       24.91     13.10 o 
  -1  11   2      184.18      198.33     15.73 o 
   0  11   2      528.30      527.17     18.33 o 
   1  11   2      171.78      165.50     14.16 o 
   2  11   2      222.60      194.15     11.43 o 
   3  11   2      165.89      146.97     12.32 o 
   4  11   2       37.19       42.55     13.18 o 
   5  11   2        0.96       -2.50     18.63 o 
 -10  12   2       29.15       19.21     14.21 o 
  -9  12   2       34.27       28.27     18.50 o 
  -8  12   2       10.42       11.47     13.57 o 
  -7  12   2        1.69       10.64     12.92 o 
  -6  12   2        4.45        3.75     11.41 o 
  -5  12   2       64.14       54.31     11.02 o 
  -4  12   2        9.90        6.44     12.84 o 
  -3  12   2       81.35       87.22     14.33 o 
  -2  12   2        1.23       16.19     11.62 o 
  -1  12   2      122.81      136.44     15.57 o 
   0  12   2      112.40      116.77     12.56 o 
   1  12   2       15.66       19.63     14.33 o 
   2  12   2      144.22      108.64     13.89 o 
   3  12   2        3.69       -4.36     11.26 o 
   4  12   2        0.02        5.20     11.79 o 
  -9  13   2        0.00       -2.92     13.18 o 
  -8  13   2       24.44       24.86     14.77 o 
  -7  13   2       49.60       51.48     12.16 o 
  -6  13   2       29.97       22.44     14.07 o 
  -5  13   2       24.40       19.28     14.06 o 
  -4  13   2       81.08       83.95     13.20 o 
  -3  13   2      282.59      284.26     16.38 o 
  -2  13   2       47.41       42.94     13.22 o 
  -1  13   2       77.85       63.78     13.84 o 
   0  13   2        4.96        3.82     12.01 o 
   1  13   2        1.41        7.33     11.36 o 
   2  13   2       60.00       56.04     11.38 o 
   3  13   2        4.19       21.59     12.08 o 
  -8  14   2       33.09       48.21     12.64 o 
  -7  14   2       32.97       31.67     13.53 o 
  -6  14   2       62.02       58.13     11.13 o 
  -5  14   2        1.22        5.43     13.93 o 
  -4  14   2       19.07       34.96     14.47 o 
  -3  14   2        1.23       -5.03     11.54 o 
  -2  14   2        1.25        1.41     11.98 o 
  -1  14   2       86.11       93.29     15.60 o 
   0  14   2       65.87       43.64     13.36 o 
   1  14   2       38.83       41.04     14.01 o 
  -7  15   2        7.36        3.29     18.26 o 
  -6  15   2       53.33       44.75     12.27 o 
  -5  15   2        6.75        5.26     13.11 o 
  -4  15   2       17.55       17.06     13.21 o 
  -3  15   2        0.81       13.67     12.00 o 
  -2  15   2        9.17       29.55     13.73 o 
  -1  15   2        3.36        5.85     12.93 o 
   1 -17   3       44.39       35.82     16.03 o 
   2 -17   3        4.74        9.72     13.90 o 
   3 -17   3        1.43       17.62     14.77 o 
   4 -17   3      101.12      106.71     14.33 o 
   5 -17   3      138.31      163.11     15.35 o 
   6 -17   3        3.29       20.46     26.26 o 
  -1 -16   3        8.69       12.39     14.73 o 
   0 -16   3        3.10        4.36     14.29 o 
   1 -16   3        1.44        7.74     13.10 o 
   2 -16   3        4.12       15.50     15.91 o 
   3 -16   3       12.27       16.60     12.54 o 
   4 -16   3        0.01        3.31     12.84 o 
   5 -16   3       25.22       40.37     13.15 o 
   6 -16   3        7.31        9.97     14.96 o 
   7 -16   3       10.27       13.28     12.09 o 
   8 -16   3        8.29       24.58     25.66 o 
  -3 -15   3        6.31       20.97     16.90 o 
  -2 -15   3       28.77       52.32     14.69 o 
  -1 -15   3        0.66       20.20     14.37 o 
   0 -15   3        1.62        7.09     14.98 o 
   1 -15   3       17.22       45.25     15.65 o 
   2 -15   3       49.88       54.37     14.94 o 
   3 -15   3        0.21       17.05     15.53 o 
   4 -15   3        0.03       17.86     12.58 o 
   5 -15   3       69.16       74.02     14.38 o 
   6 -15   3       25.44       39.35     13.13 o 
   7 -15   3        6.15       12.93     13.73 o 
   8 -15   3        5.28       34.47     17.83 o 
   9 -15   3        0.00       12.60     22.29 o 
  -4 -14   3        1.05        2.07     15.75 o 
  -3 -14   3       11.48       22.60     13.82 o 
  -2 -14   3        8.74       -0.84     14.19 o 
  -1 -14   3        0.15       -9.09     16.03 o 
   0 -14   3        0.05       -3.14     11.66 o 
   1 -14   3       19.04       14.74     11.56 o 
   2 -14   3       44.81       48.91     12.61 o 
   3 -14   3      167.70      149.34     12.80 o 
   4 -14   3        5.56       19.47     14.56 o 
   5 -14   3      112.55      124.49     12.87 o 
   6 -14   3        5.16       20.54     11.61 o 
   7 -14   3       10.09       15.80     14.55 o 
   8 -14   3        1.72       -0.71     13.11 o 
   9 -14   3        5.80        9.58     12.79 o 
  -5 -13   3       18.91       15.71     13.69 o 
  -4 -13   3       10.43       22.14     14.27 o 
  -3 -13   3       98.87       86.30     17.64 o 
  -2 -13   3       25.66       56.34     14.67 o 
  -1 -13   3      138.46      165.71     15.40 o 
   0 -13   3      175.69      164.19     14.42 o 
   1 -13   3       19.11       36.01     14.42 o 
   2 -13   3      256.23      245.40     17.68 o 
   3 -13   3       18.23       23.35     11.29 o 
   4 -13   3       54.79       62.57     11.83 o 
   5 -13   3       61.91       64.55     12.42 o 
   6 -13   3       40.72       52.22     12.00 o 
   7 -13   3       10.54       14.50     13.99 o 
   8 -13   3       41.55       29.25     15.25 o 
   9 -13   3       32.47       47.72     15.75 o 
  10 -13   3       14.52       15.90     15.21 o 
  -6 -12   3        1.92       10.16     15.46 o 
  -5 -12   3       29.94       33.11     17.77 o 
  -4 -12   3       26.70       39.30     11.78 o 
  -3 -12   3        5.76       12.72     11.78 o 
  -2 -12   3       35.07       31.90     12.53 o 
  -1 -12   3      295.75      300.14     21.80 o 
   0 -12   3       10.03       25.01     14.84 o 
   1 -12   3       71.03       62.96     15.64 o 
   2 -12   3        0.86        1.12     12.42 o 
   3 -12   3        3.86       -7.60     13.25 o 
   4 -12   3        4.44        1.92     13.37 o 
   5 -12   3      685.16      676.00     17.00 o 
   6 -12   3       20.00        8.28     13.70 o 
   7 -12   3       47.21       42.35     14.69 o 
   8 -12   3       30.70       37.73     12.98 o 
   9 -12   3       48.12       28.39     26.90 o 
  10 -12   3       22.50       18.35     14.78 o 
  -7 -11   3        9.57       30.39     16.37 o 
  -6 -11   3       79.03       84.70     16.45 o 
  -5 -11   3        5.78       11.74     15.28 o 
  -4 -11   3       13.52        4.05     17.33 o 
  -3 -11   3      187.73      174.81     16.31 o 
  -2 -11   3        0.43        4.47     12.12 o 
  -1 -11   3      105.15      104.24     14.49 o 
   0 -11   3      205.45      202.60     16.00 o 
   1 -11   3       46.04       50.83     15.42 o 
   2 -11   3      142.90      170.55     15.17 o 
   3 -11   3        0.08       -1.95     12.42 o 
   4 -11   3       82.82       78.98     15.95 o 
   5 -11   3       37.86       47.79     13.68 o 
   6 -11   3      178.73      202.23     17.85 o 
   7 -11   3       31.95       26.21     17.34 o 
   8 -11   3       72.99       60.44     16.71 o 
   9 -11   3       11.66       32.02     14.07 o 
  10 -11   3        0.05       11.11     13.49 o 
  11 -11   3        1.31       13.44     15.71 o 
  -7 -10   3       22.91       29.50     18.36 o 
  -6 -10   3       38.35       46.13     16.13 o 
  -5 -10   3        6.66        9.62     13.92 o 
  -4 -10   3      155.46      143.43     15.87 o 
  -3 -10   3      122.43      145.28     14.52 o 
  -2 -10   3       60.53       58.73     14.62 o 
  -1 -10   3      398.20      374.86     17.75 o 
   0 -10   3       51.10       63.74     12.23 o 
   1 -10   3       11.19       15.19     13.52 o 
   2 -10   3      659.67      641.29     28.96 o 
   3 -10   3       42.96       39.26     12.25 o 
   4 -10   3      435.23      432.53     17.72 o 
   5 -10   3        2.25        4.07     13.29 o 
   6 -10   3       21.75       28.90     13.33 o 
   7 -10   3      295.75      299.46     23.05 o 
   8 -10   3      615.19      583.25     36.63 o 
   9 -10   3        0.08       12.56     12.78 o 
  10 -10   3        9.95        7.10     12.57 o 
  11 -10   3        0.02       10.90     14.95 o 
  -8  -9   3        0.34       13.16     15.44 o 
  -7  -9   3        3.02        0.03     13.11 o 
  -6  -9   3       44.37       36.72     14.24 o 
  -5  -9   3      168.08      145.32     20.05 o 
  -4  -9   3        1.23        1.83     13.78 o 
  -3  -9   3     1194.38     1270.14     61.56 o 
  -2  -9   3      122.06      142.23     15.24 o 
  -1  -9   3      386.32      422.38     23.65 o 
   0  -9   3       59.79       47.67     13.66 o 
   1  -9   3       15.40       20.39     11.22 o 
   2  -9   3       34.62       27.29     12.04 o 
   3  -9   3      276.98      300.93     16.91 o 
   4  -9   3       65.52       71.50     12.54 o 
   5  -9   3       93.05       93.67     13.83 o 
   6  -9   3       20.64       10.11     15.17 o 
   7  -9   3       58.17       26.71     15.68 o 
   8  -9   3       53.39       57.36     13.85 o 
   9  -9   3       22.57       45.70     16.99 o 
  10  -9   3       12.20       17.62     13.42 o 
  11  -9   3       10.21       23.87     21.55 o 
  -9  -8   3       29.49       45.22     20.01 o 
  -8  -8   3        2.25       -2.46     16.41 o 
  -7  -8   3        1.55        8.18     15.96 o 
  -6  -8   3      246.62      268.55     16.45 o 
  -5  -8   3       14.48       39.48     16.53 o 
  -4  -8   3       25.09       44.64     18.24 o 
  -3  -8   3       30.02       48.23     14.25 o 
  -2  -8   3      188.83      220.45     20.64 o 
  -1  -8   3       56.39       82.25     14.28 o 
   0  -8   3       18.26       16.91     12.63 o 
   1  -8   3      305.55      288.16     17.85 o 
   2  -8   3     2228.60     2340.13     44.47 o 
   3  -8   3      238.90      271.26     17.20 o 
   4  -8   3      108.80      110.12     13.63 o 
   5  -8   3      362.68      373.45     17.96 o 
   6  -8   3      192.93      194.29     15.99 o 
   7  -8   3        6.30       -0.45     12.34 o 
   8  -8   3       27.90       42.22     15.58 o 
   9  -8   3       16.60        7.70     18.29 o 
  10  -8   3       24.70       33.62     17.02 o 
  11  -8   3       12.53       31.36     15.66 o 
  -9  -7   3        5.23       21.58     15.08 o 
  -8  -7   3        1.85       -4.89     13.42 o 
  -7  -7   3       21.88       34.35     14.34 o 
  -6  -7   3      317.97      369.24     31.81 o 
  -5  -7   3       63.83       59.72     15.46 o 
  -4  -7   3       32.88       26.24     14.09 o 
  -3  -7   3        7.63       11.72     13.60 o 
  -2  -7   3     2151.28     2093.51     29.11 o 
  -1  -7   3        0.50        6.52     14.50 o 
   0  -7   3      272.86      349.76     20.65 o 
   1  -7   3      279.46      257.15     16.73 o 
   2  -7   3     1045.46      985.82     53.52 o 
   3  -7   3      794.99      904.87     21.11 o 
   4  -7   3     1532.43     1678.24     27.98 o 
   5  -7   3      474.20      508.86     19.27 o 
   6  -7   3     2200.06     2220.73     50.90 o 
   7  -7   3       48.25       55.42     20.07 o 
   8  -7   3      122.39      107.86     13.31 o 
   9  -7   3       72.65       93.32     15.45 o 
  10  -7   3        0.28       13.91     15.08 o 
  11  -7   3        9.50        7.77     13.68 o 
 -10  -6   3        1.01       -1.04     17.59 o 
  -9  -6   3        0.02        4.73     16.05 o 
  -8  -6   3       10.59       16.10     16.59 o 
  -7  -6   3       41.49       38.60     14.87 o 
  -6  -6   3       14.08       50.38     18.52 o 
  -5  -6   3        0.53       15.81     16.18 o 
  -4  -6   3      117.16      114.03     18.77 o 
  -3  -6   3       69.86       76.07     19.43 o 
  -2  -6   3     1903.45     2031.33     74.69 o 
  -1  -6   3      355.09      428.03     19.76 o 
   0  -6   3        2.26       -2.44     15.97 o 
   1  -6   3      236.62      222.37     17.37 o 
   2  -6   3      379.70      474.12     21.31 o 
   3  -6   3       57.93       73.38     16.74 o 
   4  -6   3     1005.49      972.26     26.18 o 
   5  -6   3       54.58       38.02     15.21 o 
   6  -6   3       98.21       97.08     14.16 o 
   7  -6   3     1021.40     1082.32     45.86 o 
   8  -6   3      334.04      367.28     37.10 o 
   9  -6   3       19.93       19.69     16.09 o 
  10  -6   3       16.16       28.83     13.32 o 
  11  -6   3       65.28       96.14     16.09 o 
  12  -6   3        6.43       19.15     24.04 o 
 -10  -5   3        3.61        4.56     15.08 o 
  -9  -5   3        0.29       18.45     13.26 o 
  -8  -5   3      103.35      125.00     15.65 o 
  -7  -5   3     1286.45     1535.15     53.30 o 
  -6  -5   3      560.91      595.61     20.73 o 
  -5  -5   3      563.10      632.15     40.60 o 
  -4  -5   3        7.09       12.97     14.26 o 
  -3  -5   3        4.28       21.22     20.21 o 
  -2  -5   3     1664.71     1863.57     57.05 o 
  -1  -5   3       21.83       18.28     17.17 o 
   0  -5   3       49.98       69.71     18.75 o 
   1  -5   3     1937.84     2049.93     49.95 o 
   2  -5   3      398.51      348.36     21.67 o 
   3  -5   3      638.23      764.40     23.80 o 
   4  -5   3       20.96        9.59     23.70 o 
   5  -5   3        2.14        9.15     15.18 o 
   6  -5   3        4.01       21.38     14.81 o 
   7  -5   3       84.67       95.21     15.29 o 
   8  -5   3      159.88      167.87     18.31 o 
   9  -5   3      125.56      149.74     15.56 o 
  10  -5   3        6.69        6.74     13.52 o 
  11  -5   3       29.16       49.67     14.30 o 
 -10  -4   3       79.16       90.64     16.81 o 
  -9  -4   3       23.62       26.90     17.05 o 
  -8  -4   3      207.91      216.97     18.80 o 
  -7  -4   3       66.44       71.73     17.72 o 
  -6  -4   3       25.74       22.78     14.37 o 
  -5  -4   3      401.57      447.69     23.62 o 
  -4  -4   3       77.93       49.31     17.75 o 
  -3  -4   3      937.58      973.22     35.53 o 
  -2  -4   3        6.38       -1.91     20.34 o 
  -1  -4   3      105.68       96.49     18.19 o 
   0  -4   3     1437.03     1297.58     59.51 o 
   1  -4   3       96.64       61.24     18.98 o 
   2  -4   3      195.28      144.11     24.71 o 
   3  -4   3     1939.58     1722.84     56.03 o 
   4  -4   3       30.62       40.24     20.94 o 
   5  -4   3      451.26      480.50     27.01 o 
   6  -4   3        3.42       11.47     17.04 o 
   7  -4   3      229.05      242.94     22.65 o 
   8  -4   3       19.41       45.16     20.84 o 
   9  -4   3       14.06       22.23     18.61 o 
  10  -4   3       42.18       40.12     21.13 o 
  11  -4   3       22.27       35.68     22.64 o 
 -11  -3   3        8.96       18.96     16.32 o 
 -10  -3   3        1.49       19.17     15.05 o 
  -9  -3   3       14.36        2.23     16.76 o 
  -8  -3   3      119.14      122.51     23.17 o 
  -7  -3   3      241.42      220.78     21.36 o 
  -6  -3   3      216.12      239.88     52.85 o 
  -5  -3   3        3.04       -4.97     22.42 o 
  -4  -3   3      363.27      446.56     41.44 o 
  -3  -3   3       22.18        2.45     18.38 o 
  -2  -3   3      109.65      150.95     25.04 o 
  -1  -3   3     3548.40     3128.98    101.73 o 
   0  -3   3      168.66      134.84     21.68 o 
   1  -3   3      449.94      392.11     26.71 o 
   2  -3   3        4.90       10.77     28.90 o 
   3  -3   3       30.22       15.27     28.20 o 
   4  -3   3        1.64        2.80     20.00 o 
   5  -3   3       53.83       92.66     20.08 o 
   6  -3   3      235.09      184.68     20.21 o 
   7  -3   3      164.18      168.12     23.01 o 
   8  -3   3        4.31       -0.36     17.70 o 
   9  -3   3       38.87       31.65     15.03 o 
  10  -3   3        6.73        4.42     23.28 o 
  11  -3   3       91.01      109.75     24.12 o 
 -11  -2   3       15.82       17.18     16.71 o 
 -10  -2   3       11.06       18.83     23.01 o 
  -9  -2   3      336.72      356.33     25.72 o 
  -8  -2   3       85.36       68.64     28.76 o 
  -7  -2   3       25.35        4.00     19.70 o 
  -6  -2   3      375.28      445.73     45.25 o 
  -5  -2   3        0.09       13.97     26.73 o 
  -4  -2   3        2.78       12.89     31.29 o 
  -3  -2   3        0.00        2.81     24.14 o 
  -2  -2   3       25.91       23.64     30.63 o 
  -1  -2   3     1232.59     1065.74     67.09 o 
   0  -2   3        1.46        3.73     24.00 o 
   1  -2   3        3.73       10.76     28.19 o 
   2  -2   3       31.97       11.08     30.32 o 
   3  -2   3       87.77       44.87     23.78 o 
   4  -2   3      371.09      388.90     26.01 o 
   5  -2   3      462.72      430.45     23.03 o 
   6  -2   3      878.01      988.60     63.39 o 
   7  -2   3       99.77      109.93     16.71 o 
   8  -2   3       45.03       39.49     21.65 o 
   9  -2   3        7.03        5.28     18.43 o 
  10  -2   3       25.71       13.72     22.45 o 
  11  -2   3       16.03       45.90     18.03 o 
 -11  -1   3        4.55       28.27     32.63 o 
 -10  -1   3        1.65      -10.50     21.70 o 
  -9  -1   3       38.00       37.32     23.57 o 
  -8  -1   3       14.20       54.28     23.01 o 
  -7  -1   3       68.73       73.48     23.83 o 
  -6  -1   3       41.36       28.77     21.56 o 
  -5  -1   3     1673.52     1761.53     48.53 o 
  -4  -1   3        3.66       -8.78     21.57 o 
  -3  -1   3     1965.48     2034.35     53.85 o 
  -2  -1   3      135.37       99.59     27.73 o 
  -1  -1   3     1243.23     1089.64     40.98 o 
   0  -1   3       74.52       58.74     20.73 o 
   1  -1   3        5.21        5.38     19.30 o 
   2  -1   3       12.40        8.67     29.96 o 
   3  -1   3    12239.44    11980.73    341.45 o 
   4  -1   3       92.63       97.43     22.94 o 
   5  -1   3      308.07      266.36     19.86 o 
   6  -1   3       95.41       75.85     23.01 o 
   7  -1   3        4.10        9.32     17.00 o 
   8  -1   3       13.60       18.28     18.02 o 
   9  -1   3        0.08       14.09     21.81 o 
  10  -1   3        1.61       14.32     11.61 o 
  11  -1   3        8.68       10.20     14.75 o 
 -12   0   3        6.05        6.52     22.46 o 
 -11   0   3        0.98       -1.07     17.59 o 
 -10   0   3        2.54        3.69     13.44 o 
  -9   0   3       61.07       90.52     20.19 o 
  -8   0   3      189.31      165.61     18.83 o 
  -7   0   3       46.80       44.86     20.38 o 
  -6   0   3      366.04      359.69     44.21 o 
  -5   0   3      646.74      613.02     25.98 o 
  -4   0   3      919.18      920.94     31.23 o 
  -3   0   3       59.39       84.51     24.92 o 
  -2   0   3       23.71       25.46     18.23 o 
  -1   0   3       12.87        3.68     21.89 o 
   0   0   3        4.16        7.18     20.38 o 
   1   0   3        9.84        4.23     15.73 o 
   2   0   3     2551.21     2534.36     97.21 o 
   3   0   3       80.17       76.28     22.23 o 
   4   0   3     1721.00     1689.35     94.04 o 
   5   0   3      133.97      107.01     20.86 o 
   6   0   3      567.76      566.60     60.57 o 
   7   0   3        1.23        7.75     14.43 o 
   8   0   3      133.00      127.05     13.78 o 
   9   0   3      105.87       95.33     18.05 o 
  10   0   3      180.50      152.78     19.21 o 
  11   0   3        5.42       30.93     18.04 o 
 -12   1   3       29.87       27.17     16.59 o 
 -11   1   3       71.35       40.51     18.25 o 
 -10   1   3      145.80      136.04     15.57 o 
  -9   1   3       60.92       65.26     18.18 o 
  -8   1   3       87.99      118.29     19.01 o 
  -7   1   3      175.97      222.62     19.96 o 
  -6   1   3       14.38       26.87     13.70 o 
  -5   1   3     1457.65     1486.62     43.68 o 
  -4   1   3        1.08       13.67     17.72 o 
  -3   1   3     1249.15     1279.67     32.14 o 
  -2   1   3     1788.41     1485.03     35.05 o 
  -1   1   3       16.65        2.53     22.90 o 
   0   1   3        1.87       11.17     23.02 o 
   1   1   3      235.69      198.49     19.56 o 
   2   1   3       11.85        7.65     17.38 o 
   3   1   3      647.83      641.83     26.46 o 
   4   1   3      312.34      301.44     20.47 o 
   5   1   3      508.49      506.34     18.35 o 
   6   1   3      100.00       80.90     15.10 o 
   7   1   3        1.73       16.75     15.12 o 
   8   1   3        7.16        1.35     13.59 o 
   9   1   3        1.06        7.11     11.74 o 
  10   1   3        0.98       17.56     13.10 o 
 -12   2   3        3.36        4.89     16.22 o 
 -11   2   3       18.89       14.81     17.48 o 
 -10   2   3      319.36      318.76     15.18 o 
  -9   2   3      170.94      158.60     16.79 o 
  -8   2   3      211.22      194.89     18.05 o 
  -7   2   3      149.38      149.36     19.54 o 
  -6   2   3        9.00       10.15     14.80 o 
  -5   2   3     1647.80     1645.27     58.04 o 
  -4   2   3     1529.57     1577.48     28.68 o 
  -3   2   3      434.72      415.63     20.18 o 
  -2   2   3        8.87        1.18     20.80 o 
  -1   2   3      151.77      129.81     25.72 o 
   0   2   3    24711.22    24206.54   1097.08 o 
   1   2   3      838.23      676.65     29.15 o 
   2   2   3     1081.64     1011.13     25.75 o 
   3   2   3      797.43      683.09     22.48 o 
   4   2   3        0.30        0.98     14.36 o 
   5   2   3        0.13        8.61     13.49 o 
   6   2   3       17.38       28.61     15.85 o 
   7   2   3       11.74       10.44     13.68 o 
   8   2   3      160.55      195.96     19.54 o 
   9   2   3        2.52       14.01     13.58 o 
  10   2   3       19.21       16.31     15.66 o 
 -12   3   3        2.86        7.28     15.62 o 
 -11   3   3        7.27       23.56     17.28 o 
 -10   3   3      195.75      159.34     13.84 o 
  -9   3   3       93.48       85.48     15.54 o 
  -8   3   3       93.30       84.28     16.67 o 
  -7   3   3      113.38      106.29     21.10 o 
  -6   3   3       14.94       12.49     16.67 o 
  -5   3   3      413.80      427.81     22.55 o 
  -4   3   3      175.35      174.69     16.10 o 
  -3   3   3        9.07       13.14     15.55 o 
  -2   3   3     1479.32     1274.91     53.19 o 
  -1   3   3      381.98      436.88     26.53 o 
   0   3   3      837.90      720.81     58.97 o 
   1   3   3      209.31      200.49     16.11 o 
   2   3   3      239.61      245.36     16.81 o 
   3   3   3       85.18       79.58     12.95 o 
   4   3   3        1.94        8.00     12.64 o 
   5   3   3        9.22       17.71     18.93 o 
   6   3   3       48.80       55.19     15.79 o 
   7   3   3        0.43       10.73     15.35 o 
   8   3   3       19.83       39.60     15.28 o 
   9   3   3       71.22       43.40     15.97 o 
  10   3   3       24.64       20.52     16.46 o 
 -12   4   3        9.94        4.39     14.63 o 
 -11   4   3        0.90        1.02     13.40 o 
 -10   4   3       15.80       15.26     14.28 o 
  -9   4   3      663.97      616.07     21.81 o 
  -8   4   3       20.16       18.37     13.85 o 
  -7   4   3     1208.75     1094.56     37.83 o 
  -6   4   3      235.66      263.14     18.92 o 
  -5   4   3     2791.30     2913.94     39.54 o 
  -4   4   3       89.89       89.14     14.98 o 
  -3   4   3     1600.60     1807.69     47.92 o 
  -2   4   3      616.40      738.65     22.95 o 
  -1   4   3      923.04      820.95     41.71 o 
   0   4   3      709.44      873.14     50.68 o 
   1   4   3      791.98      648.48     29.76 o 
   2   4   3      420.68      374.18     16.61 o 
   3   4   3     1632.71     1728.14     97.07 o 
   4   4   3      701.54      674.67     30.92 o 
   5   4   3     1093.89     1146.12     28.72 o 
   6   4   3      105.72       99.89     14.57 o 
   7   4   3      182.20      208.19     16.22 o 
   8   4   3        6.64       33.50     17.91 o 
   9   4   3       49.11       47.83     18.36 o 
 -12   5   3       10.21       23.19     21.82 o 
 -11   5   3        8.14       11.72     15.17 o 
 -10   5   3       21.11       13.52     14.59 o 
  -9   5   3      202.71      198.19     15.39 o 
  -8   5   3      147.83      127.94     14.34 o 
  -7   5   3        0.62       14.03     13.95 o 
  -6   5   3      430.10      436.98     17.16 o 
  -5   5   3      224.98      219.94     14.70 o 
  -4   5   3      970.18     1130.70     50.04 o 
  -3   5   3        3.06       14.50     14.80 o 
  -2   5   3       39.90       70.80     14.56 o 
  -1   5   3      529.18      626.97     29.40 o 
   0   5   3      737.40      629.26     47.92 o 
   1   5   3        7.90       14.65     12.30 o 
   2   5   3      118.55      125.44     14.15 o 
   3   5   3       24.67       21.74     12.55 o 
   4   5   3       25.30       28.05     14.40 o 
   5   5   3       38.79       38.45     15.98 o 
   6   5   3       85.61       95.96     16.17 o 
   7   5   3        0.63       -1.98     15.20 o 
   8   5   3      136.36      137.56     14.70 o 
   9   5   3        3.00       15.85     16.32 o 
 -12   6   3        0.57        6.49     16.77 o 
 -11   6   3       21.91       35.50     16.61 o 
 -10   6   3       28.93       21.17     16.76 o 
  -9   6   3      193.24      153.07     30.38 o 
  -8   6   3      541.67      567.83     30.45 o 
  -7   6   3      909.14      933.40     23.04 o 
  -6   6   3        7.74       19.85     13.61 o 
  -5   6   3       10.83       20.16     12.73 o 
  -4   6   3        0.42        1.72     14.87 o 
  -3   6   3        2.08       10.45     14.08 o 
  -2   6   3      996.73     1052.97     63.78 o 
  -1   6   3       37.47       29.78     14.14 o 
   0   6   3     1381.43     1408.69     78.17 o 
   1   6   3        6.91       12.76     11.27 o 
   2   6   3       28.97       39.04     14.08 o 
   3   6   3      624.25      594.83     28.10 o 
   4   6   3       91.07       92.25     13.33 o 
   5   6   3        0.14        2.41     14.61 o 
   6   6   3      226.87      231.72     19.11 o 
   7   6   3       10.85       33.32     18.87 o 
   8   6   3       92.22       78.71     15.41 o 
 -12   7   3       11.14       22.35     21.58 o 
 -11   7   3        5.05       -3.69     14.27 o 
 -10   7   3       47.90       61.42     18.26 o 
  -9   7   3       70.86       54.11     14.70 o 
  -8   7   3      214.57      253.71     17.77 o 
  -7   7   3       60.41       49.93     11.80 o 
  -6   7   3      865.25      907.61     22.65 o 
  -5   7   3     1010.53     1112.26     20.34 o 
  -4   7   3       55.06       46.10     13.36 o 
  -3   7   3        8.82       13.70     13.10 o 
  -2   7   3        0.74       13.36     12.38 o 
  -1   7   3       50.96       23.73     13.26 o 
   0   7   3       50.57       50.12     13.42 o 
   1   7   3       20.57       25.39     11.33 o 
   2   7   3        0.03        3.00     11.62 o 
   3   7   3      151.55      146.92     13.35 o 
   4   7   3       17.67       28.58     13.43 o 
   5   7   3      105.05       88.36     15.72 o 
   6   7   3       62.41       43.26     14.67 o 
   7   7   3       36.58       30.55     17.51 o 
   8   7   3        6.56       -0.81     15.29 o 
 -11   8   3        4.49       12.73     16.56 o 
 -10   8   3       40.15       21.88     19.65 o 
  -9   8   3       42.14       13.97     20.91 o 
  -8   8   3        2.04       27.43     14.37 o 
  -7   8   3      603.98      637.28     16.14 o 
  -6   8   3       22.21       19.03     12.25 o 
  -5   8   3      688.09      728.54     23.97 o 
  -4   8   3       23.11       26.77     14.68 o 
  -3   8   3        6.58       17.88     16.19 o 
  -2   8   3       87.86       77.81     15.29 o 
  -1   8   3       16.75       16.27     13.15 o 
   0   8   3      294.79      323.37     15.57 o 
   1   8   3      257.35      246.25     14.41 o 
   2   8   3       98.21      102.92     14.44 o 
   3   8   3       95.06       85.30     12.63 o 
   4   8   3        4.34       19.65     11.59 o 
   5   8   3       29.40       44.85     14.95 o 
   6   8   3       10.94       -2.35     16.39 o 
   7   8   3        0.18        8.08     19.09 o 
 -11   9   3       20.44       15.58     15.30 o 
 -10   9   3        0.84        0.15     14.66 o 
  -9   9   3       13.94       36.65     15.54 o 
  -8   9   3       19.73       14.22     12.54 o 
  -7   9   3       51.08       54.21     12.12 o 
  -6   9   3      191.51      195.94     14.11 o 
  -5   9   3        1.98       -9.00     11.03 o 
  -4   9   3       56.29       53.28     12.97 o 
  -3   9   3       38.07       48.08     12.66 o 
  -2   9   3        7.18       18.36     14.64 o 
  -1   9   3       17.04       27.96     13.53 o 
   0   9   3       91.18       68.06     11.92 o 
   1   9   3       32.45       35.83     14.10 o 
   2   9   3        8.56       19.26     13.93 o 
   3   9   3      142.37      130.06     14.47 o 
   4   9   3       58.65       48.54     11.84 o 
   5   9   3        2.80       -5.09     16.65 o 
   6   9   3       13.87       13.69     20.51 o 
 -11  10   3       19.39       21.43     13.64 o 
 -10  10   3       16.00       25.40     15.15 o 
  -9  10   3        4.68       31.81     18.75 o 
  -8  10   3        0.11       -4.61     12.88 o 
  -7  10   3        2.13        4.06     10.42 o 
  -6  10   3      138.72      123.44     13.82 o 
  -5  10   3      329.96      336.84     16.46 o 
  -4  10   3      124.30      129.26     13.86 o 
  -3  10   3       73.83       77.09     12.52 o 
  -2  10   3       26.51       30.15     12.95 o 
  -1  10   3      317.28      351.36     15.24 o 
   0  10   3      386.59      392.68     16.27 o 
   1  10   3      168.14      156.49     12.74 o 
   2  10   3      722.47      699.14     28.15 o 
   3  10   3      348.06      356.98     17.14 o 
   4  10   3       55.05       36.70     11.58 o 
   5  10   3        1.50        5.88     14.95 o 
 -10  11   3        3.87       21.84     18.21 o 
  -9  11   3       35.98       31.40     13.92 o 
  -8  11   3       24.21       24.77     12.84 o 
  -7  11   3       34.75       41.11     12.32 o 
  -6  11   3      274.82      262.41     16.02 o 
  -5  11   3      336.66      307.05     15.68 o 
  -4  11   3       21.69       25.66     13.03 o 
  -3  11   3      452.91      404.42     20.16 o 
  -2  11   3       51.97       38.16     12.89 o 
  -1  11   3      484.28      468.95     17.54 o 
   0  11   3       88.75       80.22     11.42 o 
   1  11   3        1.24        1.84     13.80 o 
   2  11   3        0.94        4.71     10.63 o 
   3  11   3        2.98        7.65     10.50 o 
   4  11   3        1.01        9.31     14.28 o 
  -9  12   3        0.01        1.46     15.21 o 
  -8  12   3       28.86       30.24     12.51 o 
  -7  12   3       18.34       25.41     13.55 o 
  -6  12   3       79.99       64.73     13.06 o 
  -5  12   3      205.72      186.65     20.36 o 
  -4  12   3      222.60      240.71     14.60 o 
  -3  12   3       42.34       37.64     12.24 o 
  -2  12   3       28.92       30.21     11.77 o 
  -1  12   3       58.42       57.13     11.72 o 
   0  12   3        5.38       11.03     12.73 o 
   1  12   3        0.15        7.10     13.89 o 
   2  12   3        1.14       -1.47     11.35 o 
   3  12   3        2.99        0.64     12.36 o 
  -9  13   3        1.66        9.13     15.23 o 
  -8  13   3       57.78       57.23     14.67 o 
  -7  13   3        5.39       -3.89     12.62 o 
  -6  13   3        5.86       11.51     12.49 o 
  -5  13   3       49.26       35.61     12.83 o 
  -4  13   3       44.74       37.29     11.83 o 
  -3  13   3        1.33        0.27     14.19 o 
  -2  13   3       86.33       89.53     15.03 o 
  -1  13   3       60.74       39.29     12.94 o 
   0  13   3       85.26       72.80     12.87 o 
   1  13   3        2.67       16.01     11.44 o 
   2  13   3        0.15       18.53     14.24 o 
  -8  14   3        6.61       21.13     21.43 o 
  -7  14   3       14.66       17.37     11.87 o 
  -6  14   3       31.75       35.07     14.39 o 
  -5  14   3        0.52       10.25     10.92 o 
  -4  14   3       20.37       29.00     12.56 o 
  -3  14   3       62.67       60.59     13.48 o 
  -2  14   3        0.48        8.01     14.56 o 
  -1  14   3       36.84       28.78     11.69 o 
   0  14   3        0.45        8.53     13.15 o 
  -5  15   3        7.47       14.56     18.37 o 
  -4  15   3        0.94       11.34     13.48 o 
  -3  15   3        4.60       23.45     14.86 o 
  -2  15   3        4.54       -4.20     18.44 o 
   0 -17   4       10.31       27.92     25.44 o 
   1 -17   4       19.75       26.97     13.69 o 
   2 -17   4        0.01       15.10     13.41 o 
   3 -17   4       26.98       30.27     14.53 o 
   4 -17   4       32.86       49.26     16.27 o 
   5 -17   4        5.93       16.35     13.31 o 
   6 -17   4        2.06       -2.69     14.78 o 
  -2 -16   4        4.91       12.57     14.88 o 
  -1 -16   4        4.02       11.93     14.14 o 
   0 -16   4        1.30        7.06     14.34 o 
   1 -16   4       17.83       11.44     13.88 o 
   2 -16   4       55.22       42.53     13.54 o 
   3 -16   4        0.11        1.46     11.78 o 
   4 -16   4       13.75       17.74     11.94 o 
   5 -16   4      107.78      130.24     14.97 o 
   6 -16   4        0.03       -5.19     11.73 o 
   7 -16   4        1.27       -0.08     12.76 o 
   8 -16   4        3.15       18.99     16.00 o 
  -3 -15   4       21.77       35.99     14.18 o 
  -2 -15   4        9.65        7.77     15.98 o 
  -1 -15   4        1.96       16.11     14.29 o 
   0 -15   4      105.75      109.05     15.60 o 
   1 -15   4        1.75       14.49     13.92 o 
   2 -15   4        4.01       13.43     11.00 o 
   3 -15   4        7.70       16.13     13.15 o 
   4 -15   4       25.44       41.14     13.86 o 
   5 -15   4        0.53       -5.10     13.79 o 
   6 -15   4       97.56       83.31     14.34 o 
   7 -15   4       16.83       46.84     18.21 o 
   8 -15   4        0.00        7.85     17.03 o 
   9 -15   4       44.64       44.57     15.85 o 
  -4 -14   4       71.52       69.76     24.56 o 
  -3 -14   4       10.50       28.20     13.48 o 
  -2 -14   4        0.08        8.02     15.31 o 
  -1 -14   4       39.63       44.26     15.07 o 
   0 -14   4       52.56       39.58     13.60 o 
   1 -14   4      274.52      246.95     21.16 o 
   2 -14   4       80.44       83.43     12.38 o 
   3 -14   4        2.02       -1.29     10.59 o 
   4 -14   4       51.44       44.66     11.88 o 
   5 -14   4       59.50       67.68     14.80 o 
   6 -14   4        1.29       -1.03     13.05 o 
   7 -14   4       35.19       28.70     13.60 o 
   8 -14   4       28.58       16.27     15.32 o 
   9 -14   4       14.80       15.35     16.76 o 
  -5 -13   4       18.77        5.81     13.69 o 
  -4 -13   4       29.95       19.11     18.10 o 
  -3 -13   4       84.05       91.97     15.78 o 
  -2 -13   4      161.67      176.56     25.12 o 
  -1 -13   4      354.91      349.75     41.57 o 
   0 -13   4      166.91      130.31     13.55 o 
   1 -13   4       90.91       88.00     11.98 o 
   2 -13   4     1142.44     1231.98     87.77 o 
   3 -13   4       58.99       43.52     11.94 o 
   4 -13   4      107.35       97.32     13.25 o 
   5 -13   4       82.63       81.82     13.14 o 
   6 -13   4      297.37      319.07     16.32 o 
   7 -13   4        7.69       22.80     13.29 o 
   8 -13   4        4.04       17.69     13.26 o 
   9 -13   4       40.27       36.12     13.56 o 
  10 -13   4        8.09       25.76     13.04 o 
  -6 -12   4        0.13       -1.93     13.25 o 
  -5 -12   4        1.63       13.64     15.31 o 
  -4 -12   4       15.99       25.92     14.84 o 
  -3 -12   4        1.59       10.06     13.09 o 
  -2 -12   4       43.31       47.36     12.08 o 
  -1 -12   4       23.72       32.63     15.27 o 
   0 -12   4      130.78      126.82     13.95 o 
   1 -12   4     1655.83     1681.77    139.78 o 
   2 -12   4     1100.58     1212.70     93.28 o 
   3 -12   4      453.30      444.18     27.67 o 
   4 -12   4       56.87       78.92     13.64 o 
   5 -12   4      279.46      288.94     14.33 o 
   6 -12   4      737.66      757.57     78.49 o 
   7 -12   4       36.26       30.77     16.97 o 
   8 -12   4       22.13       18.72     12.69 o 
   9 -12   4       17.32       19.57     15.04 o 
  10 -12   4        2.54        3.16     15.78 o 
  -7 -11   4       16.28       18.76     15.56 o 
  -6 -11   4       11.88       25.32     18.23 o 
  -5 -11   4       12.94       13.30     13.62 o 
  -4 -11   4       31.40       17.01     15.50 o 
  -3 -11   4      199.21      207.14     15.77 o 
  -2 -11   4        0.02        8.10     15.49 o 
  -1 -11   4      433.22      447.93     50.51 o 
   0 -11   4      190.97      192.88     15.61 o 
   1 -11   4      191.45      191.28     14.36 o 
   2 -11   4      545.05      507.39     16.87 o 
   3 -11   4       20.69       30.36     13.60 o 
   4 -11   4      240.71      253.18     14.57 o 
   5 -11   4      480.26      501.27     32.06 o 
   6 -11   4       13.82       34.75     14.74 o 
   7 -11   4      264.10      271.39     16.22 o 
   8 -11   4      143.69      148.92     16.85 o 
   9 -11   4       30.78       12.20     12.62 o 
  10 -11   4       73.92       61.91     15.16 o 
  11 -11   4       13.01       14.14     16.79 o 
  -8 -10   4       13.81       15.41     16.83 o 
  -7 -10   4        0.76        2.31     13.03 o 
  -6 -10   4       36.15       19.51     18.30 o 
  -5 -10   4       10.86       22.99     15.69 o 
  -4 -10   4      543.61      522.47     43.41 o 
  -3 -10   4      317.07      332.46     16.07 o 
  -2 -10   4      226.70      233.22     16.50 o 
  -1 -10   4      298.53      314.70     17.18 o 
   0 -10   4        3.53        3.33     13.15 o 
   1 -10   4      208.35      214.83     19.08 o 
   2 -10   4       40.57       31.13     12.57 o 
   3 -10   4      236.48      214.31     17.79 o 
   4 -10   4        0.37       13.90     14.72 o 
   5 -10   4      268.94      269.22     19.86 o 
   6 -10   4      238.74      245.07     18.58 o 
   7 -10   4       87.44       81.54     13.35 o 
   8 -10   4       88.51       86.19     17.86 o 
   9 -10   4        2.15       22.66     14.17 o 
  10 -10   4       27.91       24.93     14.67 o 
  11 -10   4       25.19       30.02     19.15 o 
  -8  -9   4        6.81        9.99     13.57 o 
  -7  -9   4       34.82       35.63     16.73 o 
  -6  -9   4        8.10       14.42     14.00 o 
  -5  -9   4     1559.88     1665.24     55.90 o 
  -4  -9   4      787.75      922.25     65.37 o 
  -3  -9   4       15.35       27.34     12.96 o 
  -2  -9   4      416.21      453.30     29.81 o 
  -1  -9   4      855.26      915.26     36.01 o 
   0  -9   4       11.37       15.85     13.39 o 
   1  -9   4      351.89      404.95     19.72 o 
   2  -9   4        3.77       10.28     13.21 o 
   3  -9   4        3.14        9.19     11.66 o 
   4  -9   4        0.48        7.05     11.81 o 
   5  -9   4        4.77        9.47     13.21 o 
   6  -9   4        6.33        6.84     14.16 o 
   7  -9   4        0.40       19.43     15.79 o 
   8  -9   4       20.42       13.92     12.11 o 
   9  -9   4      260.08      286.67     17.11 o 
  10  -9   4      299.10      240.97     17.32 o 
  11  -9   4        0.72       26.74     16.83 o 
  -9  -8   4       12.94       21.48     15.44 o 
  -8  -8   4        1.47        9.51     16.98 o 
  -7  -8   4       95.16      104.53     14.20 o 
  -6  -8   4      207.90      223.26     23.08 o 
  -5  -8   4       79.41       53.15     13.46 o 
  -4  -8   4        1.56        3.01     17.95 o 
  -3  -8   4       50.98       68.85     14.42 o 
  -2  -8   4      854.42      841.20     34.71 o 
  -1  -8   4       59.33       52.71     14.00 o 
   0  -8   4      123.92      109.77     13.85 o 
   1  -8   4      272.10      282.66     15.57 o 
   2  -8   4       73.79       86.97     14.80 o 
   3  -8   4       56.52       57.79     14.08 o 
   4  -8   4       26.58       45.71     14.97 o 
   5  -8   4        6.52       20.23     14.06 o 
   6  -8   4      158.40      173.79     15.99 o 
   7  -8   4       66.25       82.18     16.24 o 
   8  -8   4      108.70       80.88     18.64 o 
   9  -8   4        0.00       14.09     17.35 o 
  10  -8   4       26.91       32.62     15.40 o 
  11  -8   4       24.05       24.49     13.05 o 
  -9  -7   4        4.67       23.49     16.54 o 
  -8  -7   4       42.98       71.73     17.48 o 
  -7  -7   4       51.88       64.30     16.39 o 
  -6  -7   4      248.86      265.80     18.62 o 
  -5  -7   4      242.37      237.41     19.69 o 
  -4  -7   4       19.33       25.30     14.57 o 
  -3  -7   4        7.42       15.62     14.80 o 
  -2  -7   4     1816.27     1835.53    116.20 o 
  -1  -7   4     3462.92     3668.77    129.06 o 
   0  -7   4     5375.83     5712.65    229.55 o 
   1  -7   4     3919.37     4152.35    179.94 o 
   2  -7   4      183.03      146.37     17.85 o 
   3  -7   4      163.16      182.22     20.25 o 
   4  -7   4     4598.88     4847.22     46.89 o 
   5  -7   4     1468.44     1460.23     69.74 o 
   6  -7   4      160.95      185.29     26.92 o 
   7  -7   4      221.61      203.71     21.23 o 
   8  -7   4       68.23       74.77     15.13 o 
   9  -7   4      117.95      109.30     15.61 o 
  10  -7   4        1.78        5.10     15.48 o 
  11  -7   4       34.08       38.66     13.92 o 
 -10  -6   4       10.62        4.96     16.98 o 
  -9  -6   4       17.47       33.42     19.54 o 
  -8  -6   4       18.47       15.14     14.83 o 
  -7  -6   4       72.23       86.94     19.10 o 
  -6  -6   4      406.62      459.66     41.40 o 
  -5  -6   4       21.49       25.48     13.76 o 
  -4  -6   4       66.98       82.98     14.59 o 
  -3  -6   4     1417.42     1510.43     29.26 o 
  -2  -6   4     1159.53     1495.84     88.29 o 
  -1  -6   4     1210.01     1244.61     58.76 o 
   0  -6   4        0.00        0.96     17.58 o 
   1  -6   4      536.56      499.74     29.55 o 
   2  -6   4      562.18      531.98     25.78 o 
   3  -6   4        0.40       10.13     15.42 o 
   4  -6   4       10.00       20.33     13.77 o 
   5  -6   4      172.68      155.67     13.82 o 
   6  -6   4      406.73      441.00     22.26 o 
   7  -6   4        0.08        6.30     14.03 o 
   8  -6   4        0.01       12.46     12.48 o 
   9  -6   4       84.89       93.43     14.23 o 
  10  -6   4      318.74      311.62     20.13 o 
  11  -6   4       14.70       13.02     17.89 o 
 -10  -5   4       71.80       72.29     17.07 o 
  -9  -5   4       19.77       27.13     13.61 o 
  -8  -5   4      469.86      458.83     19.65 o 
  -7  -5   4       97.38      100.01     15.62 o 
  -6  -5   4      157.47      148.49     17.86 o 
  -5  -5   4       20.80       25.40     13.64 o 
  -4  -5   4       43.25       61.03     17.54 o 
  -3  -5   4     2201.72     2525.96     39.48 o 
  -2  -5   4      588.25      560.05     27.66 o 
  -1  -5   4      160.58      150.61     20.82 o 
   0  -5   4     1141.55     1002.02     79.12 o 
   1  -5   4     1625.13     1722.58     93.10 o 
   2  -5   4       62.76       70.93     17.74 o 
   3  -5   4       92.04       96.15     15.84 o 
   4  -5   4       46.19       72.87     35.84 o 
   5  -5   4     1543.75     1687.96     36.17 o 
   6  -5   4      363.73      354.07     24.32 o 
   7  -5   4       38.46       15.58     16.86 o 
   8  -5   4       21.57       15.77     14.45 o 
   9  -5   4       70.60       38.42     20.83 o 
  10  -5   4        1.48       29.19     18.95 o 
  11  -5   4       66.08       50.41     13.86 o 
 -11  -4   4        5.25       14.10     19.63 o 
 -10  -4   4       65.43       74.43     18.29 o 
  -9  -4   4       76.98       90.86     18.96 o 
  -8  -4   4      179.37      195.76     19.80 o 
  -7  -4   4     1376.80     1601.80     86.02 o 
  -6  -4   4      165.81      156.90     34.51 o 
  -5  -4   4      116.58      142.48     20.70 o 
  -4  -4   4        0.02       -3.15     18.78 o 
  -3  -4   4     4011.51     4229.70    103.72 o 
  -2  -4   4        3.22       22.77     17.80 o 
  -1  -4   4        9.86        9.98     17.75 o 
   0  -4   4      908.83      818.44     38.65 o 
   1  -4   4      105.24       89.56     23.82 o 
   2  -4   4     3078.51     2781.39     74.64 o 
   3  -4   4      113.58       81.73     27.08 o 
   4  -4   4      305.84      318.72     21.56 o 
   5  -4   4        4.14        1.13     17.87 o 
   6  -4   4       67.76       64.89     18.13 o 
   7  -4   4       68.89       70.23     21.27 o 
   8  -4   4        6.22       10.73     17.29 o 
   9  -4   4        0.44       14.12     21.47 o 
  10  -4   4       38.30       69.73     20.04 o 
  11  -4   4       44.22       55.87     22.92 o 
 -11  -3   4        5.09       11.63     15.15 o 
 -10  -3   4       30.34       39.05     13.98 o 
  -9  -3   4      124.85      106.44     21.32 o 
  -8  -3   4     1014.41      988.87     28.44 o 
  -7  -3   4       27.66       22.14     21.06 o 
  -6  -3   4       57.25       44.30     25.86 o 
  -5  -3   4      228.92      289.29     21.94 o 
  -4  -3   4     3633.53     4104.55    404.18 o 
  -3  -3   4     1728.47     1707.17     43.92 o 
  -2  -3   4      771.68      646.82     35.32 o 
  -1  -3   4      721.80      575.21     34.04 o 
   0  -3   4      117.60       79.41     26.46 o 
   1  -3   4     4922.11     4911.07     80.70 o 
   2  -3   4     1210.09      994.98     37.30 o 
   3  -3   4       39.82       39.17     21.94 o 
   4  -3   4        1.31       18.45     19.54 o 
   5  -3   4       90.88       87.35     16.74 o 
   6  -3   4      747.14      753.57     25.67 o 
   7  -3   4        8.27       19.28     17.04 o 
   8  -3   4      114.75      156.80     16.87 o 
   9  -3   4      110.26      127.48     23.69 o 
  10  -3   4      589.86      589.12     24.78 o 
  11  -3   4        4.31        6.23     23.62 o 
 -11  -2   4       12.20       30.67     15.41 o 
 -10  -2   4       15.56       33.00     37.40 o 
  -9  -2   4       11.76       33.73     25.65 o 
  -8  -2   4       69.43       88.80     17.63 o 
  -7  -2   4       47.06       22.72     24.59 o 
  -6  -2   4       33.97       39.82     18.45 o 
  -5  -2   4      153.37      192.36     23.70 o 
  -4  -2   4      774.40      690.81     29.32 o 
  -3  -2   4      170.56      198.67     33.13 o 
  -2  -2   4     1508.25     1504.66     44.08 o 
  -1  -2   4      157.64      136.57     24.23 o 
   0  -2   4     1503.01     1334.65     42.17 o 
   1  -2   4      738.85      673.72     38.68 o 
   2  -2   4      868.52      804.31     33.74 o 
   3  -2   4      949.21      830.81     33.48 o 
   4  -2   4      498.08      530.91     29.60 o 
   5  -2   4       25.10       34.57     22.70 o 
   6  -2   4       98.72       90.59     18.87 o 
   7  -2   4       25.01       25.59     15.58 o 
   8  -2   4       56.46       44.75     22.33 o 
   9  -2   4       80.88       85.44     16.88 o 
  10  -2   4       21.40        5.35     22.12 o 
  11  -2   4        0.73       11.72     17.24 o 
 -11  -1   4       40.41       42.57     14.95 o 
 -10  -1   4        2.46       17.23     17.08 o 
  -9  -1   4       41.35       37.56     19.51 o 
  -8  -1   4      191.36      242.28     21.25 o 
  -7  -1   4        0.00       38.11     24.63 o 
  -6  -1   4       11.91       48.06     25.35 o 
  -5  -1   4      633.72      753.12     30.16 o 
  -4  -1   4       38.49       57.95     16.83 o 
  -3  -1   4      769.26      659.33     27.99 o 
  -2  -1   4      171.49      162.72     22.75 o 
  -1  -1   4    24991.97    23605.14   1262.54 o 
   0  -1   4       97.09       85.93     20.92 o 
   2  -1   4      645.24      520.09     28.25 o 
   3  -1   4     3070.15     3260.76     52.74 o 
   4  -1   4       10.66        1.23     19.32 o 
   5  -1   4      247.54      199.96     28.73 o 
   6  -1   4        7.40       -3.51     22.64 o 
   7  -1   4      196.79      182.95     17.49 o 
   8  -1   4        2.02        7.67     18.80 o 
   9  -1   4        0.09        4.76     14.64 o 
  10  -1   4       31.43       35.00     15.21 o 
  11  -1   4        9.85       18.61     15.81 o 
 -11   0   4       22.87       19.14     14.15 o 
 -10   0   4      221.68      199.83     18.49 o 
  -9   0   4        0.82        8.26     14.98 o 
  -8   0   4       18.54       27.70     15.65 o 
  -7   0   4      126.08      152.62     18.54 o 
  -6   0   4      174.23      174.36     15.81 o 
  -5   0   4      179.08      173.42     18.09 o 
  -4   0   4      449.80      433.13     24.76 o 
  -3   0   4      252.97      215.52     20.50 o 
  -2   0   4     1518.66     1562.44     38.23 o 
  -1   0   4     1566.49     1510.43     83.38 o 
   0   0   4     8394.87     8193.34    512.62 o 
   1   0   4     2877.30     2298.46     94.70 o 
   2   0   4      519.61      378.32     24.03 o 
   3   0   4      542.24      476.72     23.23 o 
   4   0   4      607.23      631.74     27.92 o 
   5   0   4        0.10       12.03     14.16 o 
   6   0   4      204.41      175.27     17.75 o 
   7   0   4      117.07      140.95     18.42 o 
   8   0   4        0.01        2.93     13.72 o 
   9   0   4        0.56      -16.69     16.93 o 
  10   0   4       21.11       20.08     18.81 o 
 -12   1   4        3.48       12.24     17.41 o 
 -11   1   4       69.33       76.35     14.26 o 
 -10   1   4      125.73      135.78     13.08 o 
  -9   1   4       25.15       28.68     12.50 o 
  -8   1   4     2309.18     2153.27     32.00 o 
  -7   1   4      517.17      481.73     20.77 o 
  -6   1   4      473.43      516.96     22.01 o 
  -5   1   4      124.65      141.26     19.42 o 
  -4   1   4     3969.37     4125.60    126.40 o 
  -3   1   4      238.34      226.88     17.50 o 
  -2   1   4      429.22      294.35     20.84 o 
  -1   1   4      513.50      509.58     36.51 o 
   0   1   4      596.06      494.83     32.10 o 
   1   1   4     3993.24     3553.39    110.78 o 
   2   1   4       15.84       29.80     15.03 o 
   3   1   4      239.25      233.15     17.79 o 
   4   1   4       93.87      111.95     17.27 o 
   5   1   4      421.49      445.32     18.36 o 
   6   1   4      545.48      508.98     24.10 o 
   7   1   4       78.35       94.38     16.02 o 
   8   1   4       21.32       15.15     13.89 o 
   9   1   4        5.18       26.02     14.93 o 
  10   1   4      149.80      132.51     17.12 o 
 -12   2   4        3.58       -1.17     15.82 o 
 -11   2   4       48.02       43.05     16.18 o 
 -10   2   4        7.58        6.89     13.81 o 
  -9   2   4      169.99      178.86     18.83 o 
  -8   2   4        0.72        9.15     15.61 o 
  -7   2   4       54.48       49.86     13.27 o 
  -6   2   4      116.86      118.02     16.50 o 
  -5   2   4      761.34      765.47     24.61 o 
  -4   2   4      309.15      306.35     18.64 o 
  -3   2   4      145.32      113.89     17.67 o 
  -2   2   4     1658.60     1464.67     44.68 o 
  -1   2   4      180.03      150.90     28.64 o 
   0   2   4      797.28      882.24     60.60 o 
   1   2   4        0.11       -0.99     15.49 o 
   2   2   4      135.64      132.41     15.52 o 
   3   2   4      128.83      124.95     17.20 o 
   4   2   4      172.05      173.78     17.84 o 
   5   2   4      584.93      607.04     49.02 o 
   6   2   4        7.83       14.13     13.86 o 
   7   2   4       47.37       44.16     15.56 o 
   8   2   4       44.65       51.42     15.32 o 
   9   2   4      236.10      240.51     15.72 o 
  10   2   4       47.72       37.82     18.50 o 
 -12   3   4       27.61       46.00     18.95 o 
 -11   3   4       19.57       22.40     14.03 o 
 -10   3   4       12.24        9.24     12.90 o 
  -9   3   4      367.81      348.56     26.94 o 
  -8   3   4       50.24       61.14     18.20 o 
  -7   3   4      125.32      106.16     18.04 o 
  -6   3   4        7.50       13.36     16.22 o 
  -5   3   4      246.55      286.12     14.24 o 
  -4   3   4      259.70      252.07     16.39 o 
  -3   3   4     1162.33     1305.17     36.31 o 
  -2   3   4       59.12       63.74     17.92 o 
  -1   3   4      785.97      823.56     54.08 o 
   0   3   4      543.74      475.52     43.98 o 
   1   3   4      883.36      882.16     25.62 o 
   2   3   4       88.76       82.99     13.51 o 
   3   3   4        0.08       -2.34     12.56 o 
   4   3   4        1.83        2.26     12.82 o 
   5   3   4      266.05      301.11     18.94 o 
   6   3   4        3.22        9.22     14.76 o 
   7   3   4       87.34       99.89     16.54 o 
   8   3   4       95.57       86.99     14.45 o 
   9   3   4       42.46       65.89     16.17 o 
 -12   4   4        3.14        1.33     15.38 o 
 -11   4   4       20.18       23.63     15.50 o 
 -10   4   4       15.67       29.00     14.49 o 
  -9   4   4       29.76       -1.09     16.96 o 
  -8   4   4      966.04      880.16     27.12 o 
  -7   4   4       36.33       23.85     13.02 o 
  -6   4   4       81.03      110.68     13.56 o 
  -5   4   4      551.42      634.92     18.19 o 
  -4   4   4     4172.33     4645.55    166.62 o 
  -3   4   4      393.27      438.82     19.48 o 
  -2   4   4       40.59       18.43     16.04 o 
  -1   4   4       20.08       33.62     19.34 o 
   0   4   4      209.28      184.90     16.97 o 
   1   4   4     1126.54     1103.51     63.92 o 
   2   4   4       59.85       46.67     11.14 o 
   3   4   4      193.32      194.19     16.89 o 
   4   4   4      380.30      394.64     17.95 o 
   5   4   4      177.77      186.52     16.12 o 
   6   4   4       79.88       64.14     15.86 o 
   7   4   4        0.78        2.24     17.24 o 
   8   4   4      144.86      113.72     14.41 o 
   9   4   4        0.12        4.39     13.94 o 
 -12   5   4       16.39        8.19     14.75 o 
 -11   5   4       38.82       50.51     18.35 o 
 -10   5   4        6.84        3.07     14.29 o 
  -9   5   4       57.84       66.80     17.63 o 
  -8   5   4        9.64        9.65     14.13 o 
  -7   5   4      436.47      453.67     17.24 o 
  -6   5   4       63.14       64.77     12.48 o 
  -5   5   4      816.99      787.56     32.14 o 
  -4   5   4      233.60      201.42     16.71 o 
  -3   5   4     1426.72     1500.42     57.27 o 
  -2   5   4     4616.42     4758.20    308.09 o 
  -1   5   4       24.10       28.63     14.93 o 
   0   5   4       46.50       54.10     13.99 o 
   1   5   4     1687.13     1642.11     92.18 o 
   2   5   4      700.12      726.45     34.60 o 
   3   5   4      413.41      426.59     16.03 o 
   4   5   4       57.88       65.84     15.42 o 
   5   5   4       15.18       21.18     15.54 o 
   6   5   4        5.67       10.10     16.96 o 
   7   5   4       58.80       86.56     19.41 o 
   8   5   4       38.14       43.88     16.54 o 
 -12   6   4        5.50       34.24     29.55 o 
 -11   6   4      104.65      103.80     24.02 o 
 -10   6   4       31.98       34.09     14.54 o 
  -9   6   4        7.39       13.20     13.13 o 
  -8   6   4       11.59       14.54     15.25 o 
  -7   6   4       78.59       93.75     13.03 o 
  -6   6   4       67.55       71.37     14.05 o 
  -5   6   4      126.38      114.70     15.67 o 
  -4   6   4      168.25      176.40     16.64 o 
  -3   6   4        0.21       16.34     15.49 o 
  -2   6   4      110.44      105.64     17.00 o 
  -1   6   4        2.22        2.47     13.61 o 
   0   6   4       99.94      106.10     13.10 o 
   1   6   4      384.18      364.94     28.02 o 
   2   6   4      141.15      140.87     12.29 o 
   3   6   4       75.52       82.65     12.08 o 
   4   6   4      190.91      200.25     14.98 o 
   5   6   4        2.57       16.88     13.60 o 
   6   6   4       48.00       58.90     14.31 o 
   7   6   4        3.62       -1.42     16.61 o 
   8   6   4       63.12       45.56     15.34 o 
 -11   7   4        4.02       10.00     18.55 o 
 -10   7   4       12.41       10.33     13.96 o 
  -9   7   4       27.62       30.00     13.56 o 
  -8   7   4     1122.44     1157.55     31.41 o 
  -7   7   4      452.89      472.63     17.73 o 
  -6   7   4        4.13       17.40     11.60 o 
  -5   7   4       65.87       89.39     15.45 o 
  -4   7   4       15.80       23.63     13.35 o 
  -3   7   4        2.71       19.15     12.83 o 
  -2   7   4        3.10       17.98     13.09 o 
  -1   7   4      120.66      152.88     16.28 o 
   0   7   4        1.05       12.17     11.39 o 
   1   7   4      162.71      169.10     15.36 o 
   2   7   4       10.24       16.38     11.91 o 
   3   7   4      146.27      147.74     12.14 o 
   4   7   4      167.55      176.83     15.69 o 
   5   7   4        7.57       11.32     14.09 o 
   6   7   4      199.73      192.37     21.10 o 
   7   7   4      321.48      298.84     22.00 o 
 -11   8   4        3.45       -2.90     17.83 o 
 -10   8   4      101.28      101.37     22.04 o 
  -9   8   4      110.13       92.50     14.53 o 
  -8   8   4       39.42       35.77     12.95 o 
  -7   8   4        1.16       11.77     14.53 o 
  -6   8   4       16.08       28.49     15.02 o 
  -5   8   4      113.10      130.87     15.54 o 
  -4   8   4      355.68      361.42     15.90 o 
  -3   8   4      463.97      464.40     28.37 o 
  -2   8   4        6.25        8.79     12.70 o 
  -1   8   4       84.39       93.25     14.34 o 
   0   8   4       26.42       36.51     12.64 o 
   1   8   4      167.63      151.66     13.45 o 
   2   8   4       12.47       19.23     12.15 o 
   3   8   4       54.24       56.24     13.33 o 
   4   8   4      138.48      160.05     12.57 o 
   5   8   4      208.20      223.64     17.42 o 
   6   8   4      137.17      152.17     18.36 o 
   7   8   4        2.66       36.09     37.27 o 
 -11   9   4        6.08       10.54     19.61 o 
 -10   9   4        0.56       17.75     15.64 o 
  -9   9   4       64.40       60.71     18.37 o 
  -8   9   4      385.04      348.46     14.63 o 
  -7   9   4       12.71        8.32     12.25 o 
  -6   9   4      506.28      491.90     15.64 o 
  -5   9   4      201.00      190.60     14.09 o 
  -4   9   4      117.60      111.15     13.50 o 
  -3   9   4      428.97      463.24     19.99 o 
  -2   9   4      208.87      208.88     14.94 o 
  -1   9   4       88.55       84.93     13.56 o 
   0   9   4      134.25      134.63     14.89 o 
   1   9   4       78.26       87.59     12.25 o 
   2   9   4       13.76        7.32     13.44 o 
   3   9   4      102.31      117.32     14.24 o 
   4   9   4       12.10        6.73     12.66 o 
   5   9   4       21.55       24.94     15.47 o 
   6   9   4        1.34       -2.22     16.80 o 
 -10  10   4       56.47       47.45     13.18 o 
  -9  10   4       23.93       27.89     17.25 o 
  -8  10   4        1.07       10.12     11.82 o 
  -7  10   4       16.47       10.48     12.91 o 
  -6  10   4       42.26       42.81     13.10 o 
  -5  10   4      185.14      180.63     12.85 o 
  -4  10   4     1045.96     1107.40     76.22 o 
  -3  10   4      262.09      258.86     15.68 o 
  -2  10   4       71.47       62.97     16.06 o 
  -1  10   4      107.27      109.12     14.18 o 
   0  10   4      876.68      808.15     18.43 o 
   1  10   4      416.91      398.15     37.92 o 
   2  10   4      112.49      110.66     11.94 o 
   3  10   4       19.01       26.15     11.27 o 
   4  10   4        6.50       18.86     13.15 o 
   5  10   4       18.21       18.31     16.33 o 
 -10  11   4       46.36       70.48     19.54 o 
  -9  11   4        0.94       10.63     11.35 o 
  -8  11   4        3.19       17.33     14.43 o 
  -7  11   4       29.65       37.64     13.55 o 
  -6  11   4       12.56       24.53     14.58 o 
  -5  11   4       13.41       19.99     14.03 o 
  -4  11   4      249.56      234.88     15.73 o 
  -3  11   4       49.94       61.21     16.67 o 
  -2  11   4        0.90       -3.75     14.88 o 
  -1  11   4       50.79       45.48     11.99 o 
   0  11   4      422.46      397.45     16.62 o 
   1  11   4       74.08       62.29     14.61 o 
   2  11   4       33.47       23.32     14.01 o 
   3  11   4      105.93      104.47     14.53 o 
   4  11   4       39.95       27.85     13.03 o 
  -9  12   4        0.89       10.08     15.02 o 
  -8  12   4        1.32       -0.34     11.56 o 
  -7  12   4       63.00       61.36     14.81 o 
  -6  12   4       31.61       37.89     13.01 o 
  -5  12   4        2.53       13.55     12.78 o 
  -4  12   4       31.79       31.01     14.39 o 
  -3  12   4        0.01        6.44     12.86 o 
  -2  12   4        1.43       -0.60     12.99 o 
  -1  12   4        6.10       29.50     12.80 o 
   0  12   4       61.35       49.75     11.86 o 
   1  12   4      166.60      130.60     17.62 o 
   2  12   4       36.72       30.31     14.12 o 
   3  12   4        2.46       15.14     17.50 o 
  -8  13   4        9.48       17.69     12.07 o 
  -7  13   4       46.53       46.79     11.41 o 
  -6  13   4        0.57        5.73     12.62 o 
  -5  13   4       25.98       24.40     13.44 o 
  -4  13   4      131.51      127.03     14.36 o 
  -3  13   4        1.36       15.50     16.18 o 
  -2  13   4       13.25       12.23     11.53 o 
  -1  13   4        9.64       11.10     11.69 o 
   0  13   4        7.31        7.21     12.92 o 
   1  13   4        0.15       12.54     11.37 o 
  -6  14   4        0.86        6.35     13.19 o 
  -5  14   4        0.21        7.12     14.38 o 
  -4  14   4        1.64       15.54     13.03 o 
  -3  14   4       87.65       82.18     15.63 o 
  -2  14   4        1.63       22.06     13.23 o 
  -1  14   4        0.09        7.15     13.95 o 
   0 -17   5        2.08        6.82     14.07 o 
   1 -17   5        8.61       11.88     15.93 o 
   2 -17   5       76.87       74.21     13.93 o 
   3 -17   5        4.50       17.14     13.92 o 
   4 -17   5       15.60       14.52     12.43 o 
   5 -17   5        0.55        4.32     18.40 o 
   6 -17   5        0.84        9.90     13.35 o 
  -2 -16   5        1.99       19.00     14.73 o 
  -1 -16   5        8.67       14.83     14.49 o 
   0 -16   5       11.15       12.84     14.01 o 
   1 -16   5       68.93       76.72     16.86 o 
   2 -16   5        0.23        8.68     14.50 o 
   3 -16   5       46.92       45.05     11.86 o 
   4 -16   5        3.81        1.38     15.93 o 
   5 -16   5       64.03       96.51     16.93 o 
   6 -16   5        4.86        7.55     11.56 o 
   7 -16   5        1.01       22.46     18.89 o 
   8 -16   5        3.66        6.53     14.69 o 
  -3 -15   5        0.04        2.73     13.61 o 
  -2 -15   5        1.09       11.31     13.87 o 
  -1 -15   5        3.76       12.48     14.78 o 
   0 -15   5        3.02        4.48     14.08 o 
   1 -15   5       42.06       54.27     13.80 o 
   2 -15   5      228.22      233.30     31.94 o 
   3 -15   5       29.83       40.41     12.00 o 
   4 -15   5       54.43       52.29     14.55 o 
   5 -15   5       27.26       27.14     11.48 o 
   6 -15   5       60.10       76.55     13.15 o 
   7 -15   5        9.59        0.90     17.72 o 
   8 -15   5       13.44       16.08     15.19 o 
   9 -15   5        0.10        4.64     14.81 o 
  -4 -14   5       47.11       37.28     15.81 o 
  -3 -14   5       38.20       28.30     13.36 o 
  -2 -14   5       42.80       53.39     12.05 o 
  -1 -14   5       14.79       10.24     15.17 o 
   0 -14   5       27.44       47.25     12.50 o 
   1 -14   5        0.20        6.13     11.10 o 
   2 -14   5        9.37       10.81     13.08 o 
   3 -14   5      109.32      105.60     11.98 o 
   4 -14   5       52.00       48.19     13.21 o 
   5 -14   5       45.65       38.04     13.31 o 
   6 -14   5      221.14      232.24     14.28 o 
   7 -14   5      118.08      134.48     18.09 o 
   8 -14   5       44.87       46.99     17.26 o 
   9 -14   5        0.09       -1.11     13.40 o 
  -5 -13   5        0.02        3.92     14.98 o 
  -4 -13   5       11.92       17.90     15.78 o 
  -3 -13   5        5.33       19.72     13.35 o 
  -2 -13   5        1.37       11.65     13.37 o 
  -1 -13   5        1.63       12.23     12.21 o 
   0 -13   5       28.12       41.57     15.70 o 
   1 -13   5       34.70       51.84     13.59 o 
   2 -13   5      238.81      226.85     19.03 o 
   3 -13   5      552.67      612.49     48.41 o 
   4 -13   5        7.42        7.86     10.53 o 
   5 -13   5      220.85      202.79     20.97 o 
   6 -13   5        1.34       13.17     14.46 o 
   7 -13   5       98.89       89.49     15.31 o 
   8 -13   5       38.92       45.90     14.96 o 
   9 -13   5       31.34       29.75     17.03 o 
  10 -13   5       16.86       16.66     16.30 o 
  -6 -12   5        0.10       25.80     15.99 o 
  -5 -12   5       13.55       19.80     17.20 o 
  -4 -12   5       89.51       74.79     15.98 o 
  -3 -12   5        8.37       19.55     13.39 o 
  -2 -12   5      245.17      251.88     16.34 o 
  -1 -12   5      812.68      842.38     52.71 o 
   0 -12   5     1783.34     2039.63    131.88 o 
   1 -12   5      648.59      659.21     59.76 o 
   2 -12   5      499.37      529.03     22.91 o 
   3 -12   5      619.22      606.58     54.35 o 
   4 -12   5      279.64      307.65     19.63 o 
   5 -12   5       62.26       60.57     11.49 o 
   6 -12   5      236.85      228.37     17.47 o 
   7 -12   5      327.46      339.37     17.63 o 
   8 -12   5       89.71       66.24     19.36 o 
   9 -12   5       14.39       26.92     13.85 o 
  10 -12   5        0.24       10.16     13.74 o 
  -7 -11   5       52.59       58.19     16.35 o 
  -6 -11   5        2.53       11.18     15.74 o 
  -5 -11   5        0.28       15.04     15.39 o 
  -4 -11   5        5.10        3.63     17.99 o 
  -3 -11   5        0.85       -6.58     14.74 o 
  -2 -11   5      235.87      275.68     27.00 o 
  -1 -11   5      237.71      264.51     15.76 o 
   0 -11   5      240.01      225.67     14.92 o 
   1 -11   5      186.65      196.97     17.75 o 
   2 -11   5      143.37      131.49     13.83 o 
   3 -11   5       70.57       72.86     15.11 o 
   4 -11   5       38.85       51.46     13.66 o 
   5 -11   5       12.38       11.09     17.30 o 
   6 -11   5       14.03       20.24     12.24 o 
   7 -11   5       53.62       43.67     17.25 o 
   8 -11   5       49.40       50.87     13.51 o 
   9 -11   5       10.96       33.99     16.75 o 
  10 -11   5       12.09       13.01     13.64 o 
  11 -11   5        3.39       17.22     15.00 o 
  -8 -10   5       12.50       22.19     14.20 o 
  -7 -10   5       27.09       21.42     17.87 o 
  -6 -10   5       53.91       47.02     14.37 o 
  -5 -10   5        3.87       17.50     17.38 o 
  -4 -10   5        0.69       10.77     15.58 o 
  -3 -10   5      109.55      104.59     13.98 o 
  -2 -10   5       30.03       24.19     15.85 o 
  -1 -10   5      342.26      345.71     17.13 o 
   0 -10   5      227.39      241.86     22.41 o 
   1 -10   5      223.35      215.06     17.41 o 
   2 -10   5      360.84      403.99     17.35 o 
   3 -10   5      114.75      109.60     11.87 o 
   4 -10   5      150.68      165.17     18.19 o 
   5 -10   5       36.78       26.46     15.12 o 
   6 -10   5       46.96       58.19     14.49 o 
   7 -10   5      269.08      257.98     26.14 o 
   8 -10   5       29.59       33.93     16.70 o 
   9 -10   5      133.22      132.47     17.54 o 
  10 -10   5        0.67       18.44     16.09 o 
  11 -10   5       16.14        9.79     18.42 o 
  -8  -9   5       11.48       31.21     16.22 o 
  -7  -9   5       48.65       56.11     19.21 o 
  -6  -9   5        9.60       19.37     15.44 o 
  -5  -9   5        7.14       21.09     17.40 o 
  -4  -9   5       84.01       79.67     15.15 o 
  -3  -9   5       25.35       40.21     14.94 o 
  -2  -9   5        5.12        6.94     12.86 o 
  -1  -9   5      401.02      417.78     31.39 o 
   0  -9   5       94.70      106.79     15.54 o 
   1  -9   5      156.54      173.18     16.14 o 
   2  -9   5      175.21      169.63     15.98 o 
   3  -9   5       12.19       10.80     14.11 o 
   4  -9   5        0.86       -9.77     15.00 o 
   5  -9   5       17.87       12.97     13.05 o 
   6  -9   5       42.14       37.67     14.95 o 
   7  -9   5      353.69      312.46     36.94 o 
   8  -9   5      516.00      557.87     33.60 o 
   9  -9   5       14.74       29.13     13.17 o 
  10  -9   5       91.11       84.72     14.51 o 
  11  -9   5       13.30       21.72     14.10 o 
  -9  -8   5        3.48        0.45     17.02 o 
  -8  -8   5        8.91       26.81     15.72 o 
  -7  -8   5        7.00       21.58     14.26 o 
  -6  -8   5      310.77      303.72     16.00 o 
  -5  -8   5      122.24      106.90     16.94 o 
  -4  -8   5     1202.46     1289.78     98.64 o 
  -3  -8   5        4.31        7.29     16.44 o 
  -2  -8   5       39.47       47.86     14.96 o 
  -1  -8   5     1312.97     1499.69     71.75 o 
   0  -8   5        2.59       11.45     12.97 o 
   1  -8   5       36.72       18.57     14.61 o 
   2  -8   5     1412.48     1606.70     43.57 o 
   3  -8   5       48.05       41.80     15.80 o 
   4  -8   5      178.69      198.93     16.91 o 
   5  -8   5        4.22        8.42     14.75 o 
   6  -8   5       88.57       90.47     15.19 o 
   7  -8   5       39.40       38.24     13.11 o 
   8  -8   5        8.02        6.61     13.80 o 
   9  -8   5      344.94      341.04     24.31 o 
  10  -8   5      184.41      160.43     19.86 o 
  11  -8   5       29.90       30.65     15.76 o 
  -9  -7   5        3.62        0.99     16.65 o 
  -8  -7   5        4.11        8.91     16.90 o 
  -7  -7   5       28.24       67.83     15.85 o 
  -6  -7   5      613.32      595.93     26.42 o 
  -5  -7   5       48.64       54.39     14.73 o 
  -4  -7   5       37.90       49.52     16.85 o 
  -3  -7   5      633.14      640.61     46.15 o 
  -2  -7   5       53.66       76.98     15.60 o 
  -1  -7   5      104.21      102.50     16.49 o 
   0  -7   5      916.21      964.43     42.41 o 
   1  -7   5      524.96      510.98     20.58 o 
   2  -7   5      414.70      405.08     18.75 o 
   3  -7   5     1587.48     1565.70    147.61 o 
   4  -7   5       99.99       88.28     16.08 o 
   5  -7   5        0.21       13.23     14.05 o 
   6  -7   5      123.20      121.55     17.30 o 
   7  -7   5       38.33       39.67     20.66 o 
   8  -7   5        0.31       -3.27     13.92 o 
   9  -7   5       46.26       43.59     15.45 o 
  10  -7   5       15.04       17.80     13.08 o 
  11  -7   5       75.04       39.09     15.47 o 
 -10  -6   5        2.75       -0.06     17.01 o 
  -9  -6   5        5.23       19.43     16.62 o 
  -8  -6   5       11.66       23.07     19.32 o 
  -7  -6   5      402.31      410.41     20.62 o 
  -6  -6   5      140.35      149.87     17.71 o 
  -5  -6   5      556.84      629.53     23.61 o 
  -4  -6   5      267.85      304.27     21.50 o 
  -3  -6   5     5216.87     5602.26    226.79 o 
  -2  -6   5     2488.14     2714.71    173.50 o 
  -1  -6   5     3549.39     3528.01    195.28 o 
   0  -6   5      196.05      220.81     19.33 o 
   1  -6   5      855.67      851.73     23.30 o 
   2  -6   5     1453.00     1418.18     31.24 o 
   3  -6   5      287.60      325.78     19.94 o 
   4  -6   5      247.16      249.31     17.64 o 
   5  -6   5      615.28      640.53     43.07 o 
   6  -6   5        1.24        5.24     14.81 o 
   7  -6   5      725.15      774.98     38.51 o 
   8  -6   5       46.38       58.60     14.71 o 
   9  -6   5      242.98      250.51     17.99 o 
  10  -6   5       76.94       83.77     16.58 o 
  11  -6   5       57.21       56.48     18.22 o 
 -10  -5   5       62.94       79.99     18.84 o 
  -9  -5   5        2.78        2.79     16.45 o 
  -8  -5   5       36.35       19.48     18.99 o 
  -7  -5   5       52.40       68.09     16.97 o 
  -6  -5   5      112.77      126.09     32.78 o 
  -5  -5   5      180.41      174.33     18.67 o 
  -4  -5   5       97.82       82.86     17.49 o 
  -3  -5   5       82.48       70.35     22.10 o 
  -2  -5   5     1371.57     1398.19     35.26 o 
  -1  -5   5        0.06        4.65     16.99 o 
   0  -5   5      888.14      773.93     33.45 o 
   1  -5   5      159.47      120.20     20.53 o 
   2  -5   5        2.74        9.72     16.88 o 
   3  -5   5      456.70      434.51     31.47 o 
   4  -5   5      484.96      498.28     22.78 o 
   5  -5   5       34.30       12.50     21.83 o 
   6  -5   5       59.48       44.93     14.78 o 
   7  -5   5      258.55      233.67     26.12 o 
   8  -5   5        3.87        3.34     14.16 o 
   9  -5   5      153.93      155.22     23.12 o 
  10  -5   5      112.10      124.58     26.19 o 
  11  -5   5       20.54       37.31     17.89 o 
 -11  -4   5        2.78        3.92     14.78 o 
 -10  -4   5        0.40       -4.13     18.60 o 
  -9  -4   5      125.70      126.55     17.20 o 
  -8  -4   5      147.28      127.05     17.94 o 
  -7  -4   5       29.72       46.62     31.05 o 
  -6  -4   5      201.54      180.18     25.50 o 
  -5  -4   5      181.20      169.50     20.43 o 
  -4  -4   5        9.72        5.23     15.63 o 
  -3  -4   5      466.89      440.74     28.07 o 
  -2  -4   5      394.01      407.45     23.34 o 
  -1  -4   5      492.29      411.32     27.74 o 
   0  -4   5     2530.36     2187.10     45.58 o 
   1  -4   5      217.77      216.30     31.06 o 
   2  -4   5    13254.30    13190.76    114.41 o 
   3  -4   5        2.26       10.75     24.58 o 
   4  -4   5       29.30       26.80     23.16 o 
   5  -4   5      430.16      423.14     22.53 o 
   6  -4   5      125.23      128.97     16.67 o 
   7  -4   5      352.60      364.58     20.79 o 
   8  -4   5        2.12       33.55     22.52 o 
   9  -4   5       55.62       67.52     18.43 o 
  10  -4   5       96.88      120.80     23.63 o 
  11  -4   5       43.65       35.88     18.63 o 
 -11  -3   5        1.31       -0.94     14.47 o 
 -10  -3   5       38.18       44.72     22.37 o 
  -9  -3   5        2.22        5.07     18.67 o 
  -8  -3   5        9.38       14.46     20.09 o 
  -7  -3   5       71.98      106.22     20.36 o 
  -6  -3   5      153.33      181.69     22.52 o 
  -5  -3   5        0.16        9.74     21.91 o 
  -4  -3   5      217.94      223.17     29.67 o 
  -3  -3   5      878.36      865.76     34.58 o 
  -2  -3   5      373.11      363.91     29.01 o 
  -1  -3   5      841.03      753.06     37.88 o 
   0  -3   5       14.65       20.37     21.28 o 
   1  -3   5     2657.03     2350.46    115.50 o 
   2  -3   5      538.93      559.41     30.20 o 
   3  -3   5       13.55       22.08     24.68 o 
   4  -3   5      453.97      494.14     22.56 o 
   5  -3   5      383.40      426.43     58.13 o 
   6  -3   5        5.90        9.79     15.25 o 
   7  -3   5      230.82      227.71     19.62 o 
   8  -3   5       36.60       39.54     19.12 o 
   9  -3   5        2.38        8.04     19.11 o 
  10  -3   5        4.79       22.93     21.91 o 
  11  -3   5       26.19       37.77     19.10 o 
 -11  -2   5        0.42        5.46     18.67 o 
 -10  -2   5        0.07      -11.17     12.56 o 
  -9  -2   5       27.91       31.29     23.82 o 
  -8  -2   5      674.31      721.56     25.79 o 
  -7  -2   5      557.34      544.84     26.84 o 
  -6  -2   5      647.71      618.66     35.30 o 
  -5  -2   5       21.05       43.30     26.41 o 
  -4  -2   5      960.30      975.37     33.06 o 
  -3  -2   5        0.62        3.79     20.85 o 
  -2  -2   5      539.48      539.58     32.68 o 
  -1  -2   5      840.50      694.13     37.38 o 
   0  -2   5      385.19      429.52     25.81 o 
   1  -2   5      265.07      209.20     23.74 o 
   2  -2   5       11.47        6.71     21.79 o 
   3  -2   5      403.68      398.80     27.94 o 
   4  -2   5       22.65       47.92     18.37 o 
   5  -2   5       47.57       40.94     18.43 o 
   6  -2   5      199.73      254.01     25.67 o 
   7  -2   5       60.11       59.59     17.37 o 
   8  -2   5       70.62       80.24     23.16 o 
   9  -2   5       10.78       22.72     12.33 o 
  10  -2   5       14.06       16.62     15.17 o 
  11  -2   5        3.79       12.69     15.51 o 
 -11  -1   5        7.59       17.79     18.41 o 
 -10  -1   5       30.61       30.62     14.25 o 
  -9  -1   5       24.51       28.51     14.59 o 
  -8  -1   5       16.81       32.54     13.89 o 
  -7  -1   5        2.61        4.73     16.72 o 
  -6  -1   5       18.22       27.55     16.31 o 
  -5  -1   5       62.07       47.93     18.64 o 
  -4  -1   5     2204.87     2074.44     81.72 o 
  -3  -1   5        0.01       -1.53     19.07 o 
  -2  -1   5      156.44       97.49     21.24 o 
  -1  -1   5    25501.13    24141.52   2044.29 o 
   0  -1   5      232.79      216.54     22.51 o 
   1  -1   5       32.42       12.31     16.57 o 
   2  -1   5       16.62       18.90     19.18 o 
   3  -1   5        0.20       -3.85     18.73 o 
   4  -1   5        4.65       15.23     17.99 o 
   5  -1   5      204.63      222.43     26.00 o 
   6  -1   5       50.96       44.47     13.32 o 
   7  -1   5      139.76      171.77     18.56 o 
   8  -1   5        3.97       19.71     13.35 o 
   9  -1   5        9.10       20.90     13.29 o 
  10  -1   5        3.84       19.24     17.25 o 
 -11   0   5       53.42       78.18     16.84 o 
 -10   0   5        0.00       19.13     13.59 o 
  -9   0   5       85.08       75.10     15.84 o 
  -8   0   5        2.49        3.10     15.48 o 
  -7   0   5       13.32       17.64     18.57 o 
  -6   0   5      153.92      107.06     16.20 o 
  -5   0   5        6.28       18.85     17.72 o 
  -4   0   5     1808.64     2039.26     91.66 o 
  -3   0   5      255.99      261.14     20.09 o 
  -2   0   5      615.76      522.14     28.92 o 
  -1   0   5      207.87      229.03     21.76 o 
   0   0   5        1.25       -0.54     17.24 o 
   1   0   5       16.35        8.33     14.57 o 
   2   0   5       65.33       48.32     19.81 o 
   3   0   5      304.64      327.15     18.08 o 
   4   0   5       13.09       27.85     17.67 o 
   5   0   5      207.67      239.32     16.78 o 
   6   0   5       88.58      103.66     17.07 o 
   7   0   5       20.87       42.46     13.24 o 
   8   0   5       38.78       45.96     17.63 o 
   9   0   5       15.44       28.49     15.98 o 
  10   0   5        0.22        3.87     17.04 o 
 -12   1   5        3.09        2.01     17.29 o 
 -11   1   5        0.32       -5.05     15.64 o 
 -10   1   5        5.02       -9.41     16.82 o 
  -9   1   5      336.41      306.65     17.73 o 
  -8   1   5      146.56      136.93     19.54 o 
  -7   1   5       32.31       17.74     18.60 o 
  -6   1   5       87.45       82.97     15.99 o 
  -5   1   5        4.55       -1.59     17.34 o 
  -4   1   5      541.60      534.58     35.09 o 
  -3   1   5     1241.02     1189.16     52.15 o 
  -2   1   5        2.09        9.88     16.89 o 
  -1   1   5        0.21       13.30     26.05 o 
   0   1   5      165.10      128.02     21.25 o 
   1   1   5        0.41        8.60     13.89 o 
   2   1   5      327.34      326.19     17.09 o 
   3   1   5      627.20      609.11     25.18 o 
   4   1   5       67.19       60.25     15.75 o 
   5   1   5       43.17       63.69     19.00 o 
   6   1   5       93.11       93.95     18.50 o 
   7   1   5        5.27       11.03     11.59 o 
   8   1   5       61.27       74.56     15.67 o 
   9   1   5        7.96       -1.31     17.59 o 
  10   1   5       54.07       49.73     18.17 o 
 -12   2   5       16.31       17.78     16.71 o 
 -11   2   5       12.66       20.98     15.78 o 
 -10   2   5       18.94       25.73     17.23 o 
  -9   2   5       31.18       36.93     14.69 o 
  -8   2   5      295.21      313.86     17.15 o 
  -7   2   5       78.41       57.65     13.52 o 
  -6   2   5      155.25      132.87     18.29 o 
  -5   2   5     1398.34     1393.70     51.05 o 
  -4   2   5       26.67       16.83     15.43 o 
  -3   2   5     1547.19     1394.90     53.04 o 
  -2   2   5        4.15       -3.02     16.94 o 
  -1   2   5      589.62      667.50     49.89 o 
   0   2   5      218.39      210.95     19.35 o 
   1   2   5       29.12       25.29     14.70 o 
   2   2   5      384.87      391.42     28.32 o 
   3   2   5      107.47      109.16     12.09 o 
   4   2   5        0.83       17.75     15.05 o 
   5   2   5       11.30       -4.15     17.90 o 
   6   2   5        4.68       15.11     16.02 o 
   7   2   5       19.20       14.01     16.57 o 
   8   2   5        7.41       10.59     13.65 o 
   9   2   5        7.72       30.52     18.12 o 
 -12   3   5        8.75       11.12     19.38 o 
 -11   3   5        0.93        9.33     16.14 o 
 -10   3   5        5.29       31.19     12.84 o 
  -9   3   5      107.10       85.26     18.22 o 
  -8   3   5       43.01       48.82     14.94 o 
  -7   3   5      183.60      158.77     16.08 o 
  -6   3   5       49.51       45.43     17.20 o 
  -5   3   5       35.90       29.59     13.32 o 
  -4   3   5       62.83       45.11     15.60 o 
  -3   3   5       30.88       30.53     18.85 o 
  -2   3   5        1.08        8.43     16.92 o 
  -1   3   5     1437.62     1485.96    176.56 o 
   0   3   5        1.33       11.21     16.97 o 
   1   3   5      266.07      248.19     16.60 o 
   2   3   5       90.35       87.12     13.56 o 
   3   3   5      125.97      141.40     13.90 o 
   4   3   5       50.47       46.37     14.65 o 
   5   3   5       27.59       29.56     17.20 o 
   6   3   5       65.84       67.60     14.61 o 
   7   3   5      112.01      112.09     16.48 o 
   8   3   5      167.18      175.05     26.74 o 
   9   3   5      150.89      115.76     17.84 o 
 -12   4   5        6.95       14.03     13.51 o 
 -11   4   5        1.95       37.46     18.71 o 
 -10   4   5       70.64       71.16     14.36 o 
  -9   4   5      164.25      156.71     16.79 o 
  -8   4   5        0.71       23.05     13.84 o 
  -7   4   5       28.37       22.05     17.27 o 
  -6   4   5      912.23      896.82     48.57 o 
  -5   4   5     1205.28     1204.06     62.52 o 
  -4   4   5       16.85       24.55     18.29 o 
  -3   4   5       82.54       51.11     16.91 o 
  -2   4   5      376.92      399.44     23.01 o 
  -1   4   5        4.50       23.93     15.35 o 
   0   4   5       18.44       25.92     14.28 o 
   1   4   5       49.70       47.24     13.61 o 
   2   4   5       18.78       20.16     12.73 o 
   3   4   5       28.90       27.22     12.76 o 
   4   4   5      153.51      146.33     19.67 o 
   5   4   5        0.23       20.82     13.91 o 
   6   4   5       92.00      115.91     16.34 o 
   7   4   5        7.01       11.62     13.80 o 
   8   4   5        4.35        9.23     16.51 o 
   9   4   5       21.58       30.02     27.50 o 
 -12   5   5        9.21       43.79     39.40 o 
 -11   5   5        3.94        0.54     13.70 o 
 -10   5   5        0.17        3.67     12.35 o 
  -9   5   5       89.25      135.26     31.42 o 
  -8   5   5      117.55      132.60     18.58 o 
  -7   5   5       48.17       43.63     13.33 o 
  -6   5   5      334.12      361.10     16.37 o 
  -5   5   5        5.93        6.86     13.06 o 
  -4   5   5     3256.86     3162.80     64.62 o 
  -3   5   5      317.27      351.20     20.12 o 
  -2   5   5      707.25      741.97     39.17 o 
  -1   5   5      622.25      746.88     46.29 o 
   0   5   5      109.27      104.90     16.82 o 
   1   5   5      113.96       90.02     13.65 o 
   2   5   5        1.13        6.11     12.51 o 
   3   5   5       35.79       32.87     10.99 o 
   4   5   5      211.57      210.73     17.71 o 
   5   5   5        7.34        8.03     13.96 o 
   6   5   5       12.93       39.26     15.45 o 
   7   5   5        9.82       11.49     16.80 o 
   8   5   5       66.77       55.27     17.31 o 
 -11   6   5       21.42        7.61     18.46 o 
 -10   6   5       23.12       37.03     14.80 o 
  -9   6   5        5.80       10.53     14.41 o 
  -8   6   5       52.17       42.33     17.41 o 
  -7   6   5      235.57      251.64     14.72 o 
  -6   6   5       39.34       35.84     14.10 o 
  -5   6   5      235.39      210.59     14.24 o 
  -4   6   5      266.02      281.01     16.32 o 
  -3   6   5      722.12      736.50     34.37 o 
  -2   6   5       12.04       16.70     15.71 o 
  -1   6   5      663.72      687.26     32.92 o 
   0   6   5      743.40      824.30     58.55 o 
   1   6   5      271.64      276.37     22.65 o 
   2   6   5        3.91        9.51     10.68 o 
   3   6   5      111.70      129.54     19.95 o 
   4   6   5       17.54       18.16     13.06 o 
   5   6   5        0.10       21.63     14.89 o 
   6   6   5       19.83       24.24     15.59 o 
   7   6   5        0.65       -3.03     19.13 o 
 -11   7   5       14.48       19.40     14.13 o 
 -10   7   5       33.91       13.97     18.82 o 
  -9   7   5       23.82        4.18     13.16 o 
  -8   7   5       55.75       54.66     13.50 o 
  -7   7   5       49.06       56.92     13.89 o 
  -6   7   5        7.71       14.24     14.82 o 
  -5   7   5        1.87        3.30     11.87 o 
  -4   7   5        0.03        6.40     12.83 o 
  -3   7   5      164.90      159.08     14.76 o 
  -2   7   5       42.31       49.20     14.20 o 
  -1   7   5       47.71       49.58     15.66 o 
   0   7   5       58.33       54.83     13.25 o 
   1   7   5       17.58       21.99     13.63 o 
   2   7   5       15.65       20.91     13.85 o 
   3   7   5        6.55        9.34     12.62 o 
   4   7   5        8.02       11.90     11.49 o 
   5   7   5      198.74      167.26     17.17 o 
   6   7   5        1.93       11.43     18.68 o 
   7   7   5       32.14       21.59     21.08 o 
 -11   8   5        3.02       -1.21     23.41 o 
 -10   8   5       66.72       80.01     18.85 o 
  -9   8   5        0.04       15.35     15.54 o 
  -8   8   5       13.71       19.48     12.52 o 
  -7   8   5       34.31       28.56     15.23 o 
  -6   8   5      708.17      748.90     24.43 o 
  -5   8   5      834.38      809.58     23.12 o 
  -4   8   5        5.61        6.87     12.43 o 
  -3   8   5        3.91       12.18     14.39 o 
  -2   8   5      206.87      217.43     16.75 o 
  -1   8   5       58.14       68.05     13.33 o 
   0   8   5      174.48      178.48     14.63 o 
   1   8   5        6.44        6.58     10.93 o 
   2   8   5        4.17        9.49     12.35 o 
   3   8   5      252.58      273.12     16.62 o 
   4   8   5        5.94        8.66     10.74 o 
   5   8   5       22.86       16.48     12.92 o 
   6   8   5       53.25       69.75     16.68 o 
 -11   9   5       22.46       30.81     36.43 o 
 -10   9   5       30.36       27.84     12.57 o 
  -9   9   5        0.10        1.82     17.00 o 
  -8   9   5       13.64       26.14     13.68 o 
  -7   9   5        0.00       11.30     14.67 o 
  -6   9   5      109.01       89.28     12.07 o 
  -5   9   5       54.59       55.18     12.88 o 
  -4   9   5       62.41       68.35     12.70 o 
  -3   9   5       13.03       22.52     12.41 o 
  -2   9   5       39.37       45.36     13.52 o 
  -1   9   5        7.82        7.98     12.39 o 
   0   9   5       16.64       22.56     13.61 o 
   1   9   5       30.30       30.37     12.27 o 
   2   9   5       38.95       42.30     12.38 o 
   3   9   5       53.72       46.81     14.22 o 
   4   9   5       15.66       22.59     12.69 o 
   5   9   5       29.84       32.89     15.81 o 
 -10  10   5        1.16       -8.87     15.12 o 
  -9  10   5       47.91       40.02     15.61 o 
  -8  10   5       23.76       17.09     11.23 o 
  -7  10   5       11.24       24.41     11.75 o 
  -6  10   5       49.93       60.57     13.04 o 
  -5  10   5       69.07       59.64     14.41 o 
  -4  10   5      148.41      132.11     15.75 o 
  -3  10   5      207.08      211.82     14.81 o 
  -2  10   5       17.34       17.44     12.26 o 
  -1  10   5       38.49       34.09     13.07 o 
   0  10   5        4.00        8.32     14.28 o 
   1  10   5        8.97       20.15     12.23 o 
   2  10   5       25.22       35.89     11.29 o 
   3  10   5       51.88       38.02     14.03 o 
   4  10   5       27.04       31.54     14.19 o 
  -9  11   5       63.25       57.71     15.56 o 
  -8  11   5        0.19       10.45     13.09 o 
  -7  11   5       34.30       31.30     13.79 o 
  -6  11   5       47.18       33.71     15.02 o 
  -5  11   5       29.00       36.19     14.49 o 
  -4  11   5        8.58        7.17     13.86 o 
  -3  11   5       52.14       48.55     13.73 o 
  -2  11   5       47.10       47.29     11.99 o 
  -1  11   5        4.89        0.70     11.97 o 
   0  11   5       55.67       63.22     13.66 o 
   1  11   5       20.24       13.95     11.27 o 
   2  11   5       92.28       97.05     14.67 o 
   3  11   5       39.81       42.56     12.77 o 
  -9  12   5        1.03        8.98     21.97 o 
  -8  12   5       14.91       14.34     13.55 o 
  -7  12   5        5.06       10.15     14.20 o 
  -6  12   5        0.02       17.86     13.95 o 
  -5  12   5        4.16        1.16     12.34 o 
  -4  12   5        6.66       21.30     14.22 o 
  -3  12   5        7.82       19.11     14.48 o 
  -2  12   5        0.29        8.04     12.94 o 
  -1  12   5      112.42       97.91     15.73 o 
   0  12   5        5.93        6.68     12.87 o 
   1  12   5        0.11        4.67     12.65 o 
   2  12   5        0.18        5.90     13.42 o 
  -7  13   5        0.01        6.13     15.37 o 
  -6  13   5       23.83       29.68     15.31 o 
  -5  13   5        8.42       20.04     12.89 o 
  -4  13   5       10.40       15.35     12.91 o 
  -3  13   5       34.42       32.11     14.02 o 
  -2  13   5        2.15       -8.99     12.34 o 
  -1  13   5        0.78        7.45     13.48 o 
   0  13   5       44.33       27.39     12.93 o 
  -5  14   5        8.83       36.53     30.56 o 
  -4  14   5        0.97       12.05     15.45 o 
  -3  14   5       17.27       28.77     18.41 o 
   2 -18   6        3.39       12.74     24.44 o 
   3 -18   6       39.44       48.00     16.16 o 
   4 -18   6        2.69       -7.69     18.36 o 
  -1 -17   6        0.65       12.54     24.09 o 
   0 -17   6        0.58       -0.84     13.55 o 
   1 -17   6        0.75       22.38     12.99 o 
   2 -17   6       14.75       19.78     15.06 o 
   3 -17   6        5.14        0.43     11.96 o 
   4 -17   6       10.85       27.75     15.07 o 
   5 -17   6        0.37        8.75     15.14 o 
   6 -17   6       42.25       38.63     18.23 o 
   7 -17   6        1.21       26.76     18.77 o 
  -2 -16   6        0.03        2.58     13.37 o 
  -1 -16   6        0.24        3.09     14.93 o 
   0 -16   6        8.96       26.89     15.59 o 
   1 -16   6       91.75       67.42     14.49 o 
   2 -16   6       81.97       69.70     13.79 o 
   3 -16   6       94.67      116.53     15.77 o 
   4 -16   6        0.79        6.03     12.67 o 
   5 -16   6        5.12       16.22     18.28 o 
   6 -16   6       11.38        9.21     14.02 o 
   7 -16   6        1.44       10.14     15.71 o 
   8 -16   6       15.05       19.90     17.32 o 
  -4 -15   6       24.75       35.09     19.66 o 
  -3 -15   6        3.50        2.44     13.19 o 
  -2 -15   6        5.74       12.16     13.13 o 
  -1 -15   6       14.21       23.03     13.41 o 
   0 -15   6       94.96       85.04     14.15 o 
   1 -15   6        0.00       -0.71     13.36 o 
   2 -15   6        1.99       -9.66     11.88 o 
   3 -15   6       38.16       20.87     14.86 o 
   4 -15   6       92.96      110.34     15.39 o 
   5 -15   6      197.51      210.68     19.84 o 
   6 -15   6      112.51      106.74     14.43 o 
   7 -15   6       11.79       32.80     13.36 o 
   8 -15   6       34.28       44.15     14.71 o 
   9 -15   6        9.84       32.97     18.60 o 
  -5 -14   6        0.00       10.34     18.74 o 
  -4 -14   6       62.03       77.38     16.41 o 
  -3 -14   6       17.59       21.81     13.32 o 
  -2 -14   6        1.55       -0.64     13.27 o 
  -1 -14   6        0.83        2.15     13.10 o 
   0 -14   6      168.16      158.40     19.37 o 
   1 -14   6       48.03       61.23     14.99 o 
   2 -14   6       83.88       69.15     15.48 o 
   3 -14   6      151.46      152.80     14.68 o 
   4 -14   6        8.89       13.90     12.30 o 
   5 -14   6       62.46       60.87     13.03 o 
   6 -14   6        0.92        3.11     13.42 o 
   7 -14   6       37.99       31.25     14.06 o 
   8 -14   6       12.72        6.86     13.48 o 
   9 -14   6       17.14        3.45     12.62 o 
  -6 -13   6        2.01       24.90     16.31 o 
  -5 -13   6        3.05        1.33     14.58 o 
  -4 -13   6        0.32       28.42     15.97 o 
  -3 -13   6       34.01       25.78     12.77 o 
  -2 -13   6       88.24       86.45     15.40 o 
  -1 -13   6      317.03      344.66     22.66 o 
   0 -13   6      203.12      221.93     16.20 o 
   1 -13   6      123.47      142.63     19.22 o 
   2 -13   6      158.60      174.52     16.89 o 
   3 -13   6      251.60      268.39     22.33 o 
   4 -13   6      126.06      120.49     14.62 o 
   5 -13   6      771.60      785.54     75.18 o 
   6 -13   6      447.98      485.08     51.36 o 
   7 -13   6      115.07      132.43     15.53 o 
   8 -13   6        6.96        6.69     15.20 o 
   9 -13   6       16.67       18.05     15.32 o 
  10 -13   6       14.35       24.85     16.95 o 
  -6 -12   6       13.32       21.15     15.05 o 
  -5 -12   6        1.59        4.20     13.45 o 
  -4 -12   6        0.69        1.71     13.69 o 
  -3 -12   6        1.87       19.88     12.61 o 
  -2 -12   6       90.22       99.23     15.67 o 
  -1 -12   6      595.40      633.40     33.92 o 
   0 -12   6      396.60      401.74     16.87 o 
   1 -12   6      206.22      221.16     15.24 o 
   2 -12   6       50.60       50.96     15.46 o 
   3 -12   6       34.48       43.53     11.22 o 
   4 -12   6      364.71      362.43     19.53 o 
   5 -12   6     1594.05     1566.91     79.50 o 
   6 -12   6       18.95       24.01     14.28 o 
   7 -12   6       27.95       32.17     16.84 o 
   8 -12   6       22.11        6.85     14.70 o 
   9 -12   6        8.00       17.41     17.34 o 
  10 -12   6       11.65        7.98     14.53 o 
  -7 -11   6       61.11       84.96     18.02 o 
  -6 -11   6        7.12        2.45     13.11 o 
  -5 -11   6       13.78       27.78     15.64 o 
  -4 -11   6       14.90       36.54     18.36 o 
  -3 -11   6     1689.12     1719.08    116.49 o 
  -2 -11   6        0.14        3.36     14.00 o 
  -1 -11   6       98.08      104.24     16.24 o 
   0 -11   6        2.34       20.66     13.58 o 
   1 -11   6      137.86      148.46     14.56 o 
   2 -11   6       26.52       30.61     13.34 o 
   3 -11   6      181.30      182.86     13.78 o 
   4 -11   6       15.78       17.25     14.50 o 
   5 -11   6      194.50      208.21     19.42 o 
   6 -11   6       53.04       59.39     17.02 o 
   7 -11   6        5.67       16.31     16.30 o 
   8 -11   6      208.85      193.14     21.65 o 
   9 -11   6        4.88       16.63     14.37 o 
  10 -11   6      148.53       93.22     14.88 o 
  -8 -10   6       17.27       32.15     16.39 o 
  -7 -10   6       48.29       51.82     16.15 o 
  -6 -10   6       12.80       -0.73     13.87 o 
  -5 -10   6      133.63      116.16     18.43 o 
  -4 -10   6      586.24      575.78     32.00 o 
  -3 -10   6       44.90       63.31     19.04 o 
  -2 -10   6        9.78        8.60     14.20 o 
  -1 -10   6        1.42       19.06     12.60 o 
   0 -10   6        1.64        1.88     13.58 o 
   1 -10   6        0.69        7.84     14.98 o 
   2 -10   6      258.30      274.61     17.08 o 
   3 -10   6        2.62       -1.84     14.07 o 
   4 -10   6       22.73       35.71     17.21 o 
   5 -10   6        2.18        9.57     16.47 o 
   6 -10   6        5.42       14.18     16.32 o 
   7 -10   6       35.21       28.85     16.46 o 
   8 -10   6      148.54      128.09     15.46 o 
   9 -10   6      410.84      457.49     20.47 o 
  10 -10   6        8.28       41.68     15.58 o 
  11 -10   6        0.33       12.61     16.74 o 
  -8  -9   6        0.65        6.24     15.45 o 
  -7  -9   6        1.12        0.65     18.13 o 
  -6  -9   6      162.18      171.72     16.61 o 
  -5  -9   6      261.52      242.48     28.91 o 
  -4  -9   6      512.19      559.53     28.76 o 
  -3  -9   6      662.46      684.71     62.64 o 
  -2  -9   6      549.19      603.88     31.50 o 
  -1  -9   6        9.00       12.04     15.52 o 
   0  -9   6       21.26       38.56     13.22 o 
   1  -9   6       13.99       19.80     12.85 o 
   2  -9   6      469.91      479.53     17.30 o 
   3  -9   6      224.59      240.84     16.05 o 
   4  -9   6        2.60       15.20     16.89 o 
   5  -9   6        8.89       20.23     11.84 o 
   6  -9   6       71.48       72.09     14.68 o 
   7  -9   6       12.19        4.31     13.64 o 
   8  -9   6       83.04      113.99     15.34 o 
   9  -9   6       35.85       18.56     13.83 o 
  10  -9   6      340.94      357.09     19.30 o 
  11  -9   6       43.23       38.27     16.12 o 
  -9  -8   6        5.77       16.01     19.14 o 
  -8  -8   6       25.97       41.18     14.79 o 
  -7  -8   6        0.11        5.75     14.00 o 
  -6  -8   6      140.63      154.62     16.30 o 
  -5  -8   6      225.22      238.53     17.77 o 
  -4  -8   6        5.49       21.93     16.47 o 
  -3  -8   6      547.89      588.93     63.63 o 
  -2  -8   6      196.23      184.13     18.47 o 
  -1  -8   6      542.08      501.74     22.73 o 
   0  -8   6      375.91      420.57     33.65 o 
   1  -8   6     1249.43     1286.05     55.15 o 
   2  -8   6      237.25      235.45     20.36 o 
   3  -8   6      303.30      296.22     25.31 o 
   4  -8   6      483.88      516.89     20.79 o 
   5  -8   6       67.27       49.17     14.81 o 
   6  -8   6      227.59      234.23     19.32 o 
   7  -8   6      127.56      125.04     15.25 o 
   8  -8   6      349.86      335.08     16.45 o 
   9  -8   6       27.09        5.29     18.07 o 
  10  -8   6       68.96       59.86     15.76 o 
  11  -8   6       49.49       69.07     22.59 o 
  -9  -7   6       26.07       61.44     16.48 o 
  -8  -7   6       39.29       42.67     13.44 o 
  -7  -7   6      143.34      127.03     19.06 o 
  -6  -7   6      327.84      351.44     21.80 o 
  -5  -7   6      220.90      222.71     19.75 o 
  -4  -7   6       97.53      114.35     19.23 o 
  -3  -7   6      187.29      189.81     24.40 o 
  -2  -7   6     1554.66     1394.82     71.31 o 
  -1  -7   6      310.03      324.62     20.93 o 
   0  -7   6     1266.73     1309.40     64.47 o 
   1  -7   6      596.05      685.90     26.41 o 
   2  -7   6        0.38        6.00     16.15 o 
   3  -7   6      202.65      224.93     23.13 o 
   4  -7   6       14.30        6.96     16.48 o 
   5  -7   6       67.61       49.22     13.25 o 
   6  -7   6      396.01      403.56     16.98 o 
   7  -7   6       60.86       63.06     17.69 o 
   8  -7   6      218.13      176.19     33.25 o 
   9  -7   6       32.03       48.61     15.34 o 
  10  -7   6       96.85      109.30     14.80 o 
  11  -7   6       17.07        2.61     15.16 o 
 -10  -6   6        0.00       18.97     27.53 o 
  -9  -6   6        2.29        5.03     16.43 o 
  -8  -6   6      121.93      109.50     17.34 o 
  -7  -6   6       41.69       22.12     15.05 o 
  -6  -6   6      498.03      491.90     19.68 o 
  -5  -6   6      191.01      222.71     21.00 o 
  -4  -6   6      592.45      641.70     26.95 o 
  -3  -6   6      198.90      198.97     21.88 o 
  -2  -6   6      123.59      132.78     19.63 o 
  -1  -6   6        3.64       11.81     15.84 o 
   0  -6   6      377.08      348.10     23.04 o 
   1  -6   6       67.40       55.80     21.68 o 
   2  -6   6      882.14      876.34     25.82 o 
   3  -6   6      104.10      109.30     15.38 o 
   4  -6   6      163.15      159.37     20.04 o 
   5  -6   6      176.61      160.94     17.08 o 
   6  -6   6      379.21      400.52     33.72 o 
   7  -6   6       15.12       12.54     20.69 o 
   8  -6   6        1.18        6.30     16.85 o 
   9  -6   6        4.43       13.56     18.50 o 
  10  -6   6      119.65      112.84     21.08 o 
  11  -6   6       14.26        8.17     16.13 o 
 -10  -5   6        1.48       12.81     15.97 o 
  -9  -5   6       44.21       51.04     16.47 o 
  -8  -5   6       44.64       44.41     17.01 o 
  -7  -5   6      209.66      212.64     20.23 o 
  -6  -5   6       66.81       77.78     20.61 o 
  -5  -5   6        3.10       14.95     17.02 o 
  -4  -5   6       16.00       32.20     20.78 o 
  -3  -5   6      212.43      289.89     23.22 o 
  -2  -5   6     1617.01     1510.23     43.52 o 
  -1  -5   6        3.61       -1.18     23.42 o 
   0  -5   6      289.86      270.17     21.27 o 
   1  -5   6      147.83      175.92     21.20 o 
   2  -5   6      253.80      219.70     28.58 o 
   3  -5   6      452.46      462.64     22.74 o 
   4  -5   6       14.43       11.32     15.56 o 
   5  -5   6      156.61      186.59     19.39 o 
   6  -5   6      162.57      171.27     22.22 o 
   7  -5   6       24.03       31.35     15.36 o 
   8  -5   6       52.24       68.20     23.21 o 
   9  -5   6        0.49       -6.97     15.72 o 
  10  -5   6       45.22       41.16     16.37 o 
  11  -5   6      111.85      115.30     20.46 o 
 -11  -4   6        5.36       12.08     18.95 o 
 -10  -4   6       51.22       50.43     18.88 o 
  -9  -4   6       25.61       27.04     15.77 o 
  -8  -4   6       79.34       66.73     25.29 o 
  -7  -4   6       55.02       67.87     20.04 o 
  -6  -4   6      383.14      406.16     23.37 o 
  -5  -4   6      256.71      321.92     46.21 o 
  -4  -4   6      126.02      142.08     23.23 o 
  -3  -4   6      793.93      812.59     80.74 o 
  -2  -4   6      143.44      108.95     21.40 o 
  -1  -4   6       60.20       26.28     24.82 o 
   0  -4   6      312.44      305.58     23.61 o 
   1  -4   6      207.05      186.14     24.21 o 
   2  -4   6     4682.12     4540.55    136.38 o 
   3  -4   6       28.95       30.92     22.67 o 
   4  -4   6      530.39      529.64     27.47 o 
   5  -4   6        3.67        6.30     21.36 o 
   6  -4   6      133.58      180.55     24.31 o 
   7  -4   6      173.79      156.40     16.30 o 
   8  -4   6       14.67        9.27     22.76 o 
   9  -4   6      114.26      154.62     19.14 o 
  10  -4   6      224.52      226.88     18.36 o 
  11  -4   6       53.05       80.72     24.70 o 
 -11  -3   6        6.54        8.99     19.72 o 
 -10  -3   6        6.20        8.78     16.10 o 
  -9  -3   6      230.12      211.33     20.39 o 
  -8  -3   6       21.16        9.14     25.18 o 
  -7  -3   6     1241.90     1251.97     90.34 o 
  -6  -3   6      502.12      515.63     85.36 o 
  -5  -3   6      243.58      270.33     19.20 o 
  -4  -3   6      386.61      406.14     27.28 o 
  -3  -3   6     3838.28     3836.22    165.45 o 
  -2  -3   6     1060.47     1069.56     32.91 o 
  -1  -3   6      391.86      377.48     25.58 o 
   0  -3   6      233.39      240.08     25.81 o 
   1  -3   6        1.28        4.61     20.33 o 
   2  -3   6        8.51       10.92     22.98 o 
   3  -3   6      373.57      488.80     36.11 o 
   4  -3   6       73.21       76.22     22.92 o 
   5  -3   6      109.49      106.62     22.56 o 
   6  -3   6      141.85      156.27     23.84 o 
   7  -3   6      107.57      107.73     16.26 o 
   8  -3   6        5.90       28.57     22.84 o 
   9  -3   6        0.87       12.91     17.75 o 
  10  -3   6       20.37       16.83     17.07 o 
  11  -3   6      124.15      114.15     16.67 o 
 -11  -2   6       13.84       18.67     18.28 o 
 -10  -2   6        4.93       16.26     17.88 o 
  -9  -2   6       90.00       87.55     20.15 o 
  -8  -2   6       13.55       19.54     16.53 o 
  -7  -2   6      208.39      208.77     21.06 o 
  -6  -2   6      126.79      124.30     17.07 o 
  -5  -2   6        3.67       15.19     14.42 o 
  -4  -2   6      227.76      225.26     21.44 o 
  -3  -2   6      143.39      113.53     17.98 o 
  -2  -2   6     3322.53     3052.16     66.81 o 
  -1  -2   6      228.51      222.03     21.05 o 
   0  -2   6     2917.26     3017.68     91.69 o 
   1  -2   6      152.97      162.67     19.37 o 
   2  -2   6     2149.21     2046.30    117.03 o 
   3  -2   6      226.46      229.40     18.62 o 
   4  -2   6      384.71      432.47     21.82 o 
   5  -2   6      206.70      187.01     31.47 o 
   6  -2   6       68.06       70.56     16.45 o 
   7  -2   6       31.37       39.68     14.65 o 
   8  -2   6       21.81       19.91     13.88 o 
   9  -2   6       44.78       37.39     13.22 o 
  10  -2   6       28.82       25.60     17.89 o 
 -11  -1   6        5.44       28.48     16.19 o 
 -10  -1   6       34.49       51.87     14.29 o 
  -9  -1   6        1.46        8.47     15.69 o 
  -8  -1   6        9.45       18.03     15.71 o 
  -7  -1   6       21.32       21.05     16.52 o 
  -6  -1   6      264.85      226.90     16.55 o 
  -5  -1   6        4.67       12.30     17.62 o 
  -4  -1   6      508.27      498.58     39.10 o 
  -3  -1   6      413.65      384.71     19.38 o 
  -2  -1   6     1405.09     1310.42     50.39 o 
  -1  -1   6     1203.05     1328.80    116.29 o 
   0  -1   6       95.97       92.95     19.33 o 
   1  -1   6     6964.94     6842.37    317.88 o 
   2  -1   6      152.75      155.34     18.19 o 
   3  -1   6     1979.20     2068.53     64.95 o 
   4  -1   6       36.47       38.57     15.20 o 
   5  -1   6       46.58       58.25     18.96 o 
   6  -1   6        0.65       -3.49     14.04 o 
   7  -1   6       27.85       28.54     13.56 o 
   8  -1   6        6.11        1.93     15.28 o 
   9  -1   6       17.53       31.86     13.78 o 
  10  -1   6        0.07       12.67     16.82 o 
 -11   0   6      115.96      121.59     17.62 o 
 -10   0   6        1.45        7.80     19.49 o 
  -9   0   6       26.60       25.55     14.74 o 
  -8   0   6     1685.25     1539.58     26.88 o 
  -7   0   6       98.42       73.73     14.32 o 
  -6   0   6        4.41       15.51     16.81 o 
  -5   0   6      129.98      132.24     15.09 o 
  -4   0   6     1335.75     1456.55     53.62 o 
  -3   0   6      239.05      234.23     19.45 o 
  -2   0   6      660.30      636.33     40.69 o 
  -1   0   6     1287.90     1243.84    101.54 o 
   0   0   6     1860.77     2096.21    128.65 o 
   1   0   6        2.07       -3.62     15.60 o 
   2   0   6      228.24      249.04     18.71 o 
   3   0   6      399.25      388.46     21.01 o 
   4   0   6      253.26      242.45     16.03 o 
   5   0   6      204.00      183.64     23.68 o 
   6   0   6      622.24      577.50     40.58 o 
   7   0   6        0.50       -1.56     16.33 o 
   8   0   6       16.44       18.78     17.10 o 
   9   0   6       43.24       39.21     14.46 o 
  10   0   6       95.61       70.86     15.15 o 
 -11   1   6        0.63        7.44     16.05 o 
 -10   1   6        1.23        8.17     16.02 o 
  -9   1   6        1.03       -3.64     16.84 o 
  -8   1   6      169.17      166.80     16.18 o 
  -7   1   6      551.48      501.96     21.13 o 
  -6   1   6      497.04      492.21     37.25 o 
  -5   1   6        0.44        2.07     12.11 o 
  -4   1   6      324.61      307.47     18.38 o 
  -3   1   6        3.08       12.25     14.35 o 
  -2   1   6      244.19      230.56     19.71 o 
  -1   1   6     2192.34     2305.22    208.23 o 
   0   1   6       11.99       16.81     15.76 o 
   1   1   6     4412.47     4931.94    314.02 o 
   2   1   6     1471.79     1372.12     52.95 o 
   3   1   6      284.25      261.65     17.21 o 
   4   1   6       50.65       58.77     15.61 o 
   5   1   6        2.53        4.73     12.34 o 
   6   1   6        3.19        0.37     17.93 o 
   7   1   6        0.81       10.53     13.08 o 
   8   1   6       30.40       15.31     15.77 o 
   9   1   6       32.83       42.23     14.44 o 
 -11   2   6        6.31        0.73     16.34 o 
 -10   2   6       18.89       26.31     13.72 o 
  -9   2   6      678.15      636.05     33.43 o 
  -8   2   6     1425.38     1522.23     39.78 o 
  -7   2   6      688.61      694.00     44.48 o 
  -6   2   6       26.06       28.01     15.89 o 
  -5   2   6       78.31      100.72     15.05 o 
  -4   2   6      909.37      904.33     35.20 o 
  -3   2   6     1050.84      969.76     48.97 o 
  -2   2   6      358.18      401.01     32.26 o 
  -1   2   6      106.52       89.30     24.30 o 
   0   2   6      116.76      135.15     19.19 o 
   1   2   6        8.00        6.49     13.71 o 
   2   2   6      414.61      411.63     21.38 o 
   3   2   6       14.79       16.86     12.30 o 
   4   2   6       62.48       67.23     15.20 o 
   5   2   6        0.26       16.90     16.78 o 
   6   2   6       81.03       99.66     15.71 o 
   7   2   6        0.09       10.28     12.81 o 
   8   2   6       13.16       10.19     14.04 o 
   9   2   6       42.14       33.80     14.78 o 
 -12   3   6        1.21       24.88     26.51 o 
 -11   3   6       42.36       50.02     17.13 o 
 -10   3   6       14.37       19.40     15.66 o 
  -9   3   6       57.70       40.18     13.76 o 
  -8   3   6       73.77       91.05     18.50 o 
  -7   3   6        7.43       10.44     15.62 o 
  -6   3   6        0.13        9.25     13.31 o 
  -5   3   6       98.63      115.05     14.24 o 
  -4   3   6      305.41      295.74     19.19 o 
  -3   3   6      519.19      549.85     23.22 o 
  -2   3   6      258.47      286.00     21.85 o 
  -1   3   6       88.39       84.56     16.86 o 
   0   3   6      110.74       91.13     17.79 o 
   1   3   6      778.53      824.66     44.13 o 
   2   3   6       29.76       20.34     15.17 o 
   3   3   6        0.20       10.04     12.03 o 
   4   3   6        3.79       31.47     17.24 o 
   5   3   6       75.95       76.85     15.48 o 
   6   3   6      105.28      110.11     17.61 o 
   7   3   6       26.82       16.82     16.00 o 
   8   3   6       13.37       40.00     19.13 o 
   9   3   6       22.83       41.38     18.29 o 
 -11   4   6        9.75       17.09     15.04 o 
 -10   4   6        6.82        6.89     18.91 o 
  -9   4   6        8.57       13.30     19.44 o 
  -8   4   6       15.98       27.38     17.43 o 
  -7   4   6      816.37      784.30     43.01 o 
  -6   4   6       11.80       15.48     15.53 o 
  -5   4   6      882.00      893.13     28.03 o 
  -4   4   6       88.26       58.20     13.24 o 
  -3   4   6     1559.88     1600.25     63.52 o 
  -2   4   6       21.99       20.36     19.80 o 
  -1   4   6        7.85       10.90     15.70 o 
   0   4   6      232.83      279.37     24.12 o 
   1   4   6        0.27       -1.10     12.72 o 
   2   4   6      418.32      463.76     22.70 o 
   3   4   6       75.77       84.66     14.80 o 
   4   4   6        0.02       11.13     17.75 o 
   5   4   6       28.94       35.09     13.62 o 
   6   4   6       22.14       31.14     15.83 o 
   7   4   6       13.01       18.96     16.17 o 
   8   4   6       17.97       30.44     19.32 o 
 -11   5   6       30.51       38.36     19.26 o 
 -10   5   6        0.68        7.17     14.42 o 
  -9   5   6       45.29       34.76     13.51 o 
  -8   5   6      360.14      347.92     21.59 o 
  -7   5   6      108.06       96.37     13.60 o 
  -6   5   6      204.59      187.62     15.55 o 
  -5   5   6      603.34      660.93     20.87 o 
  -4   5   6      179.84      190.91     18.11 o 
  -3   5   6      377.93      374.75     22.71 o 
  -2   5   6      677.85      693.67     28.25 o 
  -1   5   6      479.60      529.70     42.39 o 
   0   5   6      487.27      524.37     44.51 o 
   1   5   6        7.62        2.52     11.69 o 
   2   5   6      302.11      299.27     16.16 o 
   3   5   6       73.00       67.84     11.74 o 
   4   5   6        4.69        8.59     13.64 o 
   5   5   6        7.63        5.61     13.57 o 
   6   5   6      188.06      174.33     22.10 o 
   7   5   6        1.50        3.60     14.47 o 
   8   5   6       50.20       52.08     23.25 o 
 -11   6   6        0.00       16.18     15.79 o 
 -10   6   6        1.45       17.84     15.47 o 
  -9   6   6        2.33        5.03     13.35 o 
  -8   6   6      130.96      115.47     14.87 o 
  -7   6   6      994.43      933.21     22.82 o 
  -6   6   6        0.48       14.37     13.73 o 
  -5   6   6        0.00        3.88     14.10 o 
  -4   6   6      102.71      107.93     15.73 o 
  -3   6   6       68.03       71.62     14.51 o 
  -2   6   6       81.94       86.45     17.12 o 
  -1   6   6        1.39       -6.30     13.54 o 
   0   6   6      164.20      151.36     14.99 o 
   1   6   6      340.10      335.75     20.88 o 
   2   6   6       48.35       53.84     12.44 o 
   3   6   6       32.38       32.93     13.25 o 
   4   6   6        0.01       -4.58     11.72 o 
   5   6   6       49.64       53.90     18.23 o 
   6   6   6      113.41       99.56     24.43 o 
   7   6   6       24.91        5.70     19.86 o 
 -11   7   6        0.91       -6.03     16.57 o 
 -10   7   6       15.47       23.23     18.35 o 
  -9   7   6       35.72       35.56     21.11 o 
  -8   7   6        0.55        8.89     12.67 o 
  -7   7   6       81.35       77.97     14.04 o 
  -6   7   6      230.87      205.41     17.08 o 
  -5   7   6      550.61      570.16     18.47 o 
  -4   7   6       55.85       70.39     15.92 o 
  -3   7   6       33.17       35.49     14.52 o 
  -2   7   6       49.44       56.11     16.33 o 
  -1   7   6       18.55       18.97     15.21 o 
   0   7   6        6.23        7.24     11.11 o 
   1   7   6       64.71       56.36     12.69 o 
   2   7   6        2.57        4.60     12.67 o 
   3   7   6       13.41       11.96     11.60 o 
   4   7   6       38.83       27.90     11.95 o 
   5   7   6       15.19       32.11     16.10 o 
   6   7   6       26.24       20.88     16.48 o 
 -11   8   6       52.50       72.90     22.81 o 
 -10   8   6        0.28        9.07     14.61 o 
  -9   8   6        8.95        4.56     17.46 o 
  -8   8   6       19.64       16.04     14.71 o 
  -7   8   6      939.60      921.13     22.95 o 
  -6   8   6        2.79        8.81     12.54 o 
  -5   8   6      133.58      142.56     14.62 o 
  -4   8   6        1.27        5.93     11.80 o 
  -3   8   6      361.12      348.45     18.46 o 
  -2   8   6      361.88      376.56     37.07 o 
  -1   8   6        2.49        9.33     12.93 o 
   0   8   6       27.62       24.03     11.15 o 
   1   8   6       49.46       61.86     14.02 o 
   2   8   6       56.83       46.24     12.04 o 
   3   8   6        3.21       16.81     12.11 o 
   4   8   6        9.28       23.73     13.87 o 
   5   8   6        2.95       16.60     17.75 o 
 -10   9   6       98.34      132.63     19.55 o 
  -9   9   6       47.36       30.97     13.25 o 
  -8   9   6        2.21       13.23     12.80 o 
  -7   9   6       10.69       11.23     11.54 o 
  -6   9   6       63.82       81.05     15.76 o 
  -5   9   6       22.05       26.47     13.08 o 
  -4   9   6        0.97        4.71     13.91 o 
  -3   9   6       45.20       48.89     12.24 o 
  -2   9   6      425.25      438.66     23.85 o 
  -1   9   6        6.30        1.71     12.38 o 
   0   9   6        0.00       -2.10     13.00 o 
   1   9   6       16.14       21.51     12.52 o 
   2   9   6      122.78      127.55     18.39 o 
   3   9   6       91.33       74.27     13.02 o 
   4   9   6       61.81       59.64     11.92 o 
   5   9   6        0.63       27.60     31.00 o 
 -10  10   6        1.02        6.02     34.16 o 
  -9  10   6       46.72       34.22     15.16 o 
  -8  10   6       51.89       52.55     15.43 o 
  -7  10   6        7.69        8.41     15.21 o 
  -6  10   6       46.01       41.30     16.15 o 
  -5  10   6        6.80        7.57     14.87 o 
  -4  10   6      292.68      277.71     17.78 o 
  -3  10   6      668.85      705.83     34.94 o 
  -2  10   6      930.36      799.93     40.36 o 
  -1  10   6        8.56        4.73     14.46 o 
   0  10   6       24.97       24.81     15.77 o 
   1  10   6      293.24      256.71     15.61 o 
   2  10   6      155.92      143.52     13.92 o 
   3  10   6       67.57       59.51     14.59 o 
   4  10   6       62.66      -17.48     22.12 o 
  -9  11   6       33.15       27.19     13.43 o 
  -8  11   6       18.58        4.05     15.09 o 
  -7  11   6        9.94       10.82     13.38 o 
  -6  11   6        0.02        1.02     12.99 o 
  -5  11   6        3.38        7.91     13.02 o 
  -4  11   6       75.24       69.94     15.54 o 
  -3  11   6       36.07       25.93     13.32 o 
  -2  11   6       30.08       26.43     11.71 o 
  -1  11   6        4.12        7.44     11.71 o 
   0  11   6       89.12       73.47     15.64 o 
   1  11   6       37.55       28.03     13.52 o 
   2  11   6        0.01       -3.48     12.36 o 
  -8  12   6        0.00       12.68     18.32 o 
  -7  12   6       24.63       25.65     13.29 o 
  -6  12   6       42.65       54.88     14.40 o 
  -5  12   6       10.15       13.88     13.30 o 
  -4  12   6       13.03       19.09     13.41 o 
  -3  12   6       35.39       22.60     12.45 o 
  -2  12   6      114.42      109.48     13.31 o 
  -1  12   6       22.26       21.49     15.42 o 
   0  12   6       31.38       17.47     13.71 o 
   1  12   6        0.11        6.46     15.33 o 
  -6  13   6       32.24       27.29     15.55 o 
  -5  13   6       43.27       43.69     15.51 o 
  -4  13   6        0.13        9.79     13.46 o 
  -3  13   6        6.35       21.69     12.50 o 
  -2  13   6        1.18       12.23     14.78 o 
  -1  13   6        5.21       -0.84     26.26 o 
   2 -18   7       61.94       52.41     15.65 o 
   3 -18   7        0.27        1.65     11.95 o 
   4 -18   7        0.02       -2.15     14.73 o 
  -1 -17   7       13.70       27.89     16.83 o 
   0 -17   7        0.37        3.64     12.73 o 
   1 -17   7        5.74       -1.97     13.08 o 
   2 -17   7        0.05        4.10     12.16 o 
   3 -17   7        0.52        9.28     14.82 o 
   4 -17   7       12.62       17.44     12.91 o 
   5 -17   7        0.46       12.82     13.53 o 
   6 -17   7       30.72       45.06     16.62 o 
  -2 -16   7        3.58        0.18     13.14 o 
  -1 -16   7       19.17       24.13     13.49 o 
   0 -16   7        0.24        2.90     13.47 o 
   1 -16   7        7.83       14.19     13.18 o 
   2 -16   7       21.14       25.85     11.76 o 
   3 -16   7       23.67       21.22     12.96 o 
   4 -16   7        0.02        5.08     11.32 o 
   5 -16   7        1.19       -2.10     22.49 o 
   6 -16   7       26.79       36.95     14.07 o 
   7 -16   7       11.40       24.83     15.60 o 
   8 -16   7        1.05        5.82     16.63 o 
  -4 -15   7        1.02       14.66     19.58 o 
  -3 -15   7        0.07        5.19     14.39 o 
  -2 -15   7       20.99       22.44     12.26 o 
  -1 -15   7        3.91       13.35     13.57 o 
   0 -15   7        1.43       18.50     14.96 o 
   1 -15   7        2.37      -13.24     14.61 o 
   2 -15   7       14.88       21.34     14.78 o 
   3 -15   7       48.21       51.67     13.87 o 
   4 -15   7       81.36       89.01     13.74 o 
   5 -15   7       17.98       22.54     13.16 o 
   6 -15   7      143.31      134.26     17.04 o 
   7 -15   7       10.56       19.59     13.64 o 
   8 -15   7        0.02       19.74     15.01 o 
   9 -15   7        0.44        0.10     24.65 o 
  -5 -14   7        0.86        1.21     19.50 o 
  -4 -14   7       21.44       45.65     15.69 o 
  -3 -14   7       17.53       17.20     15.31 o 
  -2 -14   7      121.64      100.08     16.22 o 
  -1 -14   7       41.80       54.59     12.93 o 
   0 -14   7      100.20       91.48     13.12 o 
   1 -14   7      119.27      113.88     13.09 o 
   2 -14   7        6.00       16.67     13.28 o 
   3 -14   7      179.04      196.44     25.55 o 
   4 -14   7       26.19       42.54     13.25 o 
   5 -14   7        6.36       20.25     17.60 o 
   6 -14   7       15.74       28.27     13.85 o 
   7 -14   7       29.70        7.73     17.06 o 
   8 -14   7       15.48       33.93     15.50 o 
   9 -14   7        7.24       -8.95     17.64 o 
  -6 -13   7       21.82       36.91     19.00 o 
  -5 -13   7        3.44       15.96     16.05 o 
  -4 -13   7       47.95       49.54     18.25 o 
  -3 -13   7       34.80       28.94     15.74 o 
  -2 -13   7       10.76       23.55     13.63 o 
  -1 -13   7       17.90        8.50     14.83 o 
   0 -13   7      214.93      220.31     21.14 o 
   1 -13   7       39.71       60.05     15.50 o 
   2 -13   7       26.29       24.60     13.76 o 
   3 -13   7       31.24       23.19     13.10 o 
   4 -13   7        0.42        4.33     14.32 o 
   5 -13   7       45.88       40.75     12.64 o 
   6 -13   7      381.96      408.82     32.61 o 
   7 -13   7       21.22       41.66     15.36 o 
   8 -13   7       10.18       23.12     13.96 o 
   9 -13   7        4.40       12.10     13.91 o 
  10 -13   7       27.82       25.23     16.05 o 
  -7 -12   7        2.26        9.51     23.92 o 
  -6 -12   7       16.71       14.08     15.43 o 
  -5 -12   7      124.54      145.65     17.54 o 
  -4 -12   7        1.30        4.40     15.51 o 
  -3 -12   7       29.71       10.14     14.89 o 
  -2 -12   7      181.88      180.83     16.91 o 
  -1 -12   7        0.01       18.60     13.15 o 
   0 -12   7       14.56       12.44     13.61 o 
   1 -12   7      117.33      127.52     13.38 o 
   2 -12   7        1.12       17.38     14.87 o 
   3 -12   7       93.68       94.96     15.63 o 
   4 -12   7        0.04       -3.35     14.62 o 
   5 -12   7        0.88        9.88     13.13 o 
   6 -12   7        9.09       19.92     15.19 o 
   7 -12   7      177.65      183.97     15.65 o 
   8 -12   7        4.18       12.08     15.01 o 
   9 -12   7       29.84       26.91     18.19 o 
  10 -12   7        4.13        6.41     13.35 o 
  -7 -11   7        0.03       -6.36     15.97 o 
  -6 -11   7       39.69       41.98     14.36 o 
  -5 -11   7       65.28       76.15     18.80 o 
  -4 -11   7        0.00       -8.00     17.37 o 
  -3 -11   7      191.60      205.34     17.14 o 
  -2 -11   7       58.59       62.98     16.50 o 
  -1 -11   7       81.47       87.68     14.29 o 
   0 -11   7      422.64      413.97     37.33 o 
   1 -11   7       22.22       32.14     12.62 o 
   2 -11   7       76.26       76.03     13.21 o 
   3 -11   7      367.59      360.54     25.12 o 
   4 -11   7       15.33       12.06     14.99 o 
   5 -11   7      142.83      157.53     16.08 o 
   6 -11   7        0.82       24.53     13.92 o 
   7 -11   7       22.92       29.12     15.12 o 
   8 -11   7       80.31       68.66     14.03 o 
   9 -11   7      213.73      232.75     15.73 o 
  10 -11   7        0.16       16.45     13.52 o 
  -8 -10   7       34.32       32.25     15.91 o 
  -7 -10   7        0.00       21.48     17.74 o 
  -6 -10   7        1.34        6.76     17.86 o 
  -5 -10   7       14.61       10.20     15.59 o 
  -4 -10   7      181.08      165.20     17.40 o 
  -3 -10   7        0.11       26.35     16.68 o 
  -2 -10   7     1015.10     1096.38     46.73 o 
  -1 -10   7       99.43      113.20     16.93 o 
   0 -10   7      368.50      405.67     16.34 o 
   1 -10   7        0.00        4.80     13.65 o 
   2 -10   7       21.91       40.64     14.72 o 
   3 -10   7       22.64       36.18     15.34 o 
   4 -10   7      157.79      168.94     44.55 o 
   5 -10   7       34.71       35.56     16.10 o 
   6 -10   7       24.57       29.17     14.24 o 
   7 -10   7       28.36       39.71     15.94 o 
   8 -10   7       23.21       14.88     14.66 o 
   9 -10   7       77.74       44.47     16.05 o 
  10 -10   7       14.44       18.29     17.89 o 
  -8  -9   7       28.55       30.87     14.05 o 
  -7  -9   7       24.14       33.40     16.71 o 
  -6  -9   7       10.29       29.04     17.98 o 
  -5  -9   7      302.32      291.90     23.25 o 
  -4  -9   7       10.63       26.47     15.13 o 
  -3  -9   7       58.46       51.82     16.81 o 
  -2  -9   7        2.24        8.45     14.19 o 
  -1  -9   7      392.85      393.10     22.37 o 
   0  -9   7        5.40        9.30     17.30 o 
   1  -9   7       17.63       31.16     14.08 o 
   2  -9   7      137.13      138.18     16.96 o 
   3  -9   7      753.80      758.66     23.16 o 
   4  -9   7      128.72      153.70     17.68 o 
   5  -9   7       91.57      110.25     17.12 o 
   6  -9   7       61.39       49.97     13.10 o 
   7  -9   7       33.38       49.06     16.56 o 
   8  -9   7        0.51        8.43     14.47 o 
   9  -9   7       12.74       12.82     21.37 o 
  10  -9   7        0.08       -2.07     17.91 o 
  11  -9   7       12.06        5.79     16.96 o 
  -9  -8   7        0.61        7.24     17.59 o 
  -8  -8   7       17.17        3.90     16.06 o 
  -7  -8   7        3.77       20.73     15.73 o 
  -6  -8   7       59.55       63.75     18.29 o 
  -5  -8   7      311.53      339.07     28.53 o 
  -4  -8   7      109.95      108.63     19.20 o 
  -3  -8   7       10.11       11.11     17.20 o 
  -2  -8   7        2.80       -1.35     14.94 o 
  -1  -8   7     1422.55     1360.38     64.53 o 
   0  -8   7        8.53       15.31     14.31 o 
   1  -8   7      206.26      207.00     17.50 o 
   2  -8   7        6.22        6.94     17.18 o 
   3  -8   7      142.31      135.93     17.75 o 
   4  -8   7      421.56      442.71     18.77 o 
   5  -8   7      365.58      375.43     17.75 o 
   6  -8   7      255.18      262.95     25.06 o 
   7  -8   7      624.76      616.91     29.24 o 
   8  -8   7       21.67       21.09     13.18 o 
   9  -8   7       25.47       26.02     17.42 o 
  10  -8   7       29.06       21.96     18.21 o 
  11  -8   7        0.28       22.40     16.21 o 
  -9  -7   7        9.01        6.72     14.40 o 
  -8  -7   7        1.75        1.93     18.30 o 
  -7  -7   7       15.19       16.83     14.53 o 
  -6  -7   7       28.57       34.18     18.79 o 
  -5  -7   7       51.82       71.60     19.08 o 
  -4  -7   7        1.85       10.56     16.39 o 
  -3  -7   7       36.77       31.68     18.05 o 
  -2  -7   7      109.13       94.72     18.79 o 
  -1  -7   7     1426.75     1315.25     69.27 o 
   0  -7   7        0.29        9.89     16.81 o 
   1  -7   7        5.51       12.83     16.19 o 
   2  -7   7        2.32        6.11     16.23 o 
   3  -7   7      197.17      199.85     16.77 o 
   4  -7   7       19.41       24.63     14.57 o 
   5  -7   7      265.32      237.61     24.87 o 
   6  -7   7       30.86       33.43     20.64 o 
   7  -7   7       27.00       41.34     16.99 o 
   8  -7   7      304.73      291.81     33.87 o 
   9  -7   7      112.59      131.82     16.00 o 
  10  -7   7        2.19       17.30     15.08 o 
  11  -7   7        8.80       13.92     15.72 o 
 -10  -6   7       21.16       29.64     14.04 o 
  -9  -6   7        1.09       -0.91     15.78 o 
  -8  -6   7        1.86       33.35     18.24 o 
  -7  -6   7      137.72      131.37     18.03 o 
  -6  -6   7     1699.61     1746.38    104.30 o 
  -5  -6   7      585.88      581.55     52.78 o 
  -4  -6   7      451.88      477.20     25.08 o 
  -3  -6   7       56.31       46.51     15.95 o 
  -2  -6   7       42.66       42.54     16.51 o 
  -1  -6   7     1865.99     1761.22    126.78 o 
   0  -6   7        1.14        9.24     15.79 o 
   1  -6   7        7.92       12.89     15.62 o 
   2  -6   7      940.20     1018.12     41.10 o 
   3  -6   7      115.54      109.69     23.59 o 
   4  -6   7      174.62      166.15     24.76 o 
   5  -6   7       13.93       24.05     17.03 o 
   6  -6   7       18.46       24.19     22.46 o 
   7  -6   7       14.93       20.88     16.81 o 
   8  -6   7       87.35       98.45     19.19 o 
   9  -6   7       60.11       63.70     21.54 o 
  10  -6   7       72.90       85.69     33.59 o 
  11  -6   7        5.91        5.68     17.82 o 
 -10  -5   7       32.67       42.65     14.78 o 
  -9  -5   7       94.10       81.25     15.16 o 
  -8  -5   7       31.38       38.49     18.64 o 
  -7  -5   7      180.78      194.83     17.77 o 
  -6  -5   7      111.45      120.62     21.83 o 
  -5  -5   7       15.85       23.18     16.91 o 
  -4  -5   7      319.92      306.16     34.32 o 
  -3  -5   7       92.71       85.78     17.10 o 
  -2  -5   7      273.07      224.91     22.74 o 
  -1  -5   7       38.43       42.86     23.56 o 
   0  -5   7       54.67       56.24     18.83 o 
   1  -5   7      391.80      438.97     25.83 o 
   2  -5   7       65.35       40.19     35.15 o 
   3  -5   7      158.39      178.39     24.19 o 
   4  -5   7      587.22      554.34     24.38 o 
   5  -5   7       45.55       46.75     21.82 o 
   6  -5   7       72.32       53.39     16.77 o 
   7  -5   7        2.63        5.08     20.91 o 
   8  -5   7       16.09       17.10     22.70 o 
   9  -5   7        6.04       11.55     21.38 o 
  10  -5   7        3.23       24.75     22.42 o 
  11  -5   7       12.74       55.49     32.09 o 
 -11  -4   7        0.65       19.14     23.71 o 
 -10  -4   7       14.99       30.47     14.44 o 
  -9  -4   7        1.54      -15.75     15.75 o 
  -8  -4   7       53.64       64.64     16.96 o 
  -7  -4   7       89.70       90.87     19.71 o 
  -6  -4   7      246.56      255.39     23.89 o 
  -5  -4   7      226.69      225.21     18.88 o 
  -4  -4   7        2.86       13.17     19.69 o 
  -3  -4   7      208.23      201.59     20.59 o 
  -2  -4   7        5.25       13.69     23.34 o 
  -1  -4   7       92.82       63.36     20.26 o 
   0  -4   7      979.29      890.05     31.65 o 
   1  -4   7       25.57       12.91     19.43 o 
   2  -4   7       22.44       48.50     22.34 o 
   3  -4   7        5.24       20.48     21.66 o 
   4  -4   7        0.30       27.45     29.67 o 
   5  -4   7        6.41        6.09     15.60 o 
   6  -4   7        3.04       -9.63     22.44 o 
   7  -4   7       83.06       90.18     17.65 o 
   8  -4   7       52.35       52.52     18.23 o 
   9  -4   7        1.38        1.33     21.19 o 
  10  -4   7       21.98       22.02     21.27 o 
 -11  -3   7        0.00        4.22     14.12 o 
 -10  -3   7       10.70       31.66     18.50 o 
  -9  -3   7        6.85       15.61     15.31 o 
  -8  -3   7      488.03      494.39     29.70 o 
  -7  -3   7       63.81       89.44     20.01 o 
  -6  -3   7        2.68        3.32     18.95 o 
  -5  -3   7      339.49      412.51     22.95 o 
  -4  -3   7        4.68        8.47     18.67 o 
  -3  -3   7       16.02       34.04     19.52 o 
  -2  -3   7        5.51       21.79     21.45 o 
  -1  -3   7       80.98       88.95     16.64 o 
   0  -3   7      916.61      932.42     32.84 o 
   1  -3   7       47.03       25.13     22.82 o 
   2  -3   7        7.51        7.73     17.52 o 
   3  -3   7        7.74        2.86     16.72 o 
   4  -3   7        9.86       19.87     13.87 o 
   5  -3   7      107.29       94.96     15.10 o 
   6  -3   7      149.14      154.02     24.76 o 
   7  -3   7      420.39      442.22     21.43 o 
   8  -3   7       30.37       35.19     13.42 o 
   9  -3   7        4.89        9.59     17.60 o 
  10  -3   7        4.08       -1.16     13.32 o 
 -11  -2   7       69.55       83.85     22.77 o 
 -10  -2   7        5.37       10.03     16.88 o 
  -9  -2   7        3.14       -0.85     15.22 o 
  -8  -2   7        2.20       16.70     17.83 o 
  -7  -2   7       62.35       79.69     17.98 o 
  -6  -2   7       88.86       90.60     19.65 o 
  -5  -2   7       19.30       11.07     15.68 o 
  -4  -2   7     1741.07     1779.28    117.98 o 
  -3  -2   7        2.23       -0.22     19.37 o 
  -2  -2   7     1044.20      974.98     33.80 o 
  -1  -2   7       89.71       84.65     18.68 o 
   0  -2   7      188.70      202.43     18.90 o 
   1  -2   7       71.47       76.33     19.40 o 
   2  -2   7        5.75        6.84     14.94 o 
   3  -2   7        0.44        0.40     14.58 o 
   4  -2   7     2120.63     2093.71     80.39 o 
   5  -2   7       42.56       56.64     17.97 o 
   6  -2   7       85.06       83.71     14.79 o 
   7  -2   7        5.65        8.85     12.92 o 
   8  -2   7        0.01        8.10     17.29 o 
   9  -2   7        0.13        8.47     13.85 o 
  10  -2   7        0.48       29.19     17.46 o 
 -11  -1   7       15.34       26.36     16.33 o 
 -10  -1   7        0.35        7.66     16.65 o 
  -9  -1   7        0.75       -2.08     15.32 o 
  -8  -1   7       65.46       54.12     14.43 o 
  -7  -1   7      238.13      228.85     21.20 o 
  -6  -1   7       12.61        6.45     13.51 o 
  -5  -1   7      241.01      208.44     19.58 o 
  -4  -1   7      892.59      917.67     54.40 o 
  -3  -1   7      797.19      787.00     45.93 o 
  -2  -1   7       98.86      135.11     18.98 o 
  -1  -1   7       11.84       20.11     18.76 o 
   0  -1   7       13.65        7.95     15.61 o 
   1  -1   7        1.85        2.88     15.91 o 
   2  -1   7       13.40        8.75     17.78 o 
   3  -1   7     1018.00     1015.32     37.76 o 
   4  -1   7       67.68       88.76     18.32 o 
   5  -1   7      292.85      302.85     18.65 o 
   6  -1   7        7.90       18.69     15.11 o 
   7  -1   7      117.20      115.43     17.31 o 
   8  -1   7        2.01       12.17     16.91 o 
   9  -1   7       38.32       38.25     15.39 o 
  10  -1   7       32.64       23.12     15.22 o 
 -11   0   7       26.57       25.47     16.25 o 
 -10   0   7      132.99      132.96     16.03 o 
  -9   0   7      102.17      105.11     17.99 o 
  -8   0   7       65.98       48.61     13.97 o 
  -7   0   7      256.46      263.77     19.47 o 
  -6   0   7      196.69      202.60     17.06 o 
  -5   0   7        4.05        6.01     15.11 o 
  -4   0   7     1054.64     1078.40     27.65 o 
  -3   0   7      229.76      194.37     18.13 o 
  -2   0   7      688.43      777.37     56.39 o 
  -1   0   7      800.45      758.12     63.70 o 
   0   0   7        6.91        4.37     14.53 o 
   1   0   7       59.41       62.84     13.93 o 
   2   0   7       99.26      114.33     13.33 o 
   3   0   7        8.05       15.39     16.70 o 
   4   0   7       51.36       57.51     15.27 o 
   5   0   7       13.67       20.03     16.82 o 
   6   0   7      257.95      258.41     18.94 o 
   7   0   7        9.86       11.35     14.55 o 
   8   0   7        0.87       32.28     18.01 o 
   9   0   7        1.82        5.36     13.70 o 
 -11   1   7       11.90       19.65     16.91 o 
 -10   1   7       30.47       50.31     17.43 o 
  -9   1   7      385.42      379.53     19.35 o 
  -8   1   7      201.27      217.03     17.67 o 
  -7   1   7      185.25      176.90     19.53 o 
  -6   1   7      155.99      150.28     20.26 o 
  -5   1   7        4.78       15.06     14.29 o 
  -4   1   7      365.09      404.64     18.44 o 
  -3   1   7      622.87      623.93     33.85 o 
  -2   1   7      341.16      363.64     25.56 o 
  -1   1   7        3.80        5.59     21.90 o 
   0   1   7      149.18      137.33     16.94 o 
   1   1   7     5248.89     5844.70    233.02 o 
   2   1   7      402.20      415.76     29.99 o 
   3   1   7       96.61       86.61     18.36 o 
   4   1   7      243.91      252.21     19.71 o 
   5   1   7        1.28       11.07     14.43 o 
   6   1   7        0.00       -1.43     14.24 o 
   7   1   7       12.42       19.80     13.56 o 
   8   1   7        0.00        0.52     15.57 o 
   9   1   7       59.66       40.66     16.03 o 
 -11   2   7       16.55        8.94     15.08 o 
 -10   2   7       16.15       15.31     16.23 o 
  -9   2   7      177.80      156.72     16.21 o 
  -8   2   7       97.60       91.76     14.78 o 
  -7   2   7       38.73       49.05     18.24 o 
  -6   2   7       62.93       55.68     15.02 o 
  -5   2   7        2.15        6.30     14.98 o 
  -4   2   7      264.12      246.05     17.94 o 
  -3   2   7       63.92       59.63     17.83 o 
  -2   2   7        0.47        1.90     21.40 o 
  -1   2   7      802.96      795.78     85.16 o 
   0   2   7       11.70       16.46     16.96 o 
   1   2   7      413.74      448.79     24.97 o 
   2   2   7      196.07      227.51     17.09 o 
   3   2   7       62.21       57.55     14.63 o 
   4   2   7       16.19       16.20     13.97 o 
   5   2   7        3.99        7.03     17.29 o 
   6   2   7        0.51        5.52     14.20 o 
   7   2   7        9.58       23.47     13.71 o 
   8   2   7        2.61        7.90     15.85 o 
   9   2   7        6.06       -1.49     18.81 o 
 -11   3   7       24.79       34.71     19.74 o 
 -10   3   7       14.11       17.60     19.31 o 
  -9   3   7        0.00       29.95     17.18 o 
  -8   3   7      899.36      864.82     44.11 o 
  -7   3   7        4.58        4.97     16.75 o 
  -6   3   7      835.37      854.62     29.05 o 
  -5   3   7       95.71      108.22     14.44 o 
  -4   3   7     1208.32     1278.68     47.48 o 
  -3   3   7       64.93       57.08     19.12 o 
  -2   3   7      355.71      451.96     25.81 o 
  -1   3   7      100.97      117.92     18.62 o 
   0   3   7      232.87      247.40     20.24 o 
   1   3   7      153.73      165.75     17.66 o 
   2   3   7      158.88      164.74     15.65 o 
   3   3   7      140.86      163.37     15.48 o 
   4   3   7      528.71      503.30     35.77 o 
   5   3   7      163.32      179.84     18.21 o 
   6   3   7      240.48      249.04     16.95 o 
   7   3   7       35.28       55.54     19.55 o 
   8   3   7       49.92       46.47     19.89 o 
 -11   4   7        5.56        6.19     14.64 o 
 -10   4   7        1.69        3.61     18.61 o 
  -9   4   7       27.62       25.16     17.88 o 
  -8   4   7      159.39      130.43     18.34 o 
  -7   4   7      272.86      272.83     15.48 o 
  -6   4   7        7.36       15.97     13.69 o 
  -5   4   7      662.06      674.95     37.90 o 
  -4   4   7       66.69       57.78     16.20 o 
  -3   4   7      408.47      423.72     32.11 o 
  -2   4   7       17.23       27.79     14.73 o 
  -1   4   7        1.37       17.16     16.62 o 
   0   4   7       80.61      119.92     17.82 o 
   1   4   7      186.13      189.17     16.45 o 
   2   4   7       13.25       27.93     11.38 o 
   3   4   7        9.71       14.48     12.30 o 
   4   4   7        9.20       14.68     15.47 o 
   5   4   7       26.56       24.10     15.16 o 
   6   4   7        2.48       34.81     18.93 o 
   7   4   7       35.31       39.95     19.27 o 
   8   4   7        5.50       11.82     17.35 o 
 -11   5   7        1.17       -1.42     16.81 o 
 -10   5   7       13.24       15.43     16.06 o 
  -9   5   7       20.98       20.04     17.34 o 
  -8   5   7      241.33      238.13     19.28 o 
  -7   5   7      537.54      567.27     24.51 o 
  -6   5   7      667.61      683.81     26.67 o 
  -5   5   7        4.24        4.33     16.46 o 
  -4   5   7       11.10       11.88     16.89 o 
  -3   5   7        4.88       -1.24     18.06 o 
  -2   5   7       22.46       35.78     16.99 o 
  -1   5   7      572.08      590.82     43.78 o 
   0   5   7       17.47       10.75     16.32 o 
   1   5   7      330.56      342.75     29.94 o 
   2   5   7       10.66       13.23     12.42 o 
   3   5   7        5.57       15.58     11.60 o 
   4   5   7      195.18      199.35     18.93 o 
   5   5   7       12.19       19.64     13.91 o 
   6   5   7        5.79       -5.71     19.36 o 
   7   5   7       35.23       52.60     15.54 o 
 -11   6   7       16.64       24.20     16.97 o 
 -10   6   7        9.86       18.65     18.99 o 
  -9   6   7       37.32       36.08     15.51 o 
  -8   6   7       55.01       64.38     17.28 o 
  -7   6   7      216.90      225.55     16.71 o 
  -6   6   7       33.03       34.35     12.42 o 
  -5   6   7      534.51      564.41     27.58 o 
  -4   6   7      674.05      686.96     33.59 o 
  -3   6   7       27.52       35.02     14.70 o 
  -2   6   7       33.54       40.71     17.67 o 
  -1   6   7        4.13        8.00     13.22 o 
   0   6   7        0.71        6.31     15.03 o 
   1   6   7        9.78       20.63     12.48 o 
   2   6   7       13.64       13.95     10.27 o 
   3   6   7        3.27       16.36     11.16 o 
   4   6   7       69.51       59.20     11.66 o 
   5   6   7        1.99        8.84     18.35 o 
   6   6   7       59.09       67.31     18.98 o 
 -11   7   7        0.43       13.73     25.47 o 
 -10   7   7        0.65       -3.63     17.05 o 
  -9   7   7       23.23       28.69     18.17 o 
  -8   7   7       16.99       19.36     13.15 o 
  -7   7   7        0.21        6.16     11.79 o 
  -6   7   7      457.25      471.20     18.25 o 
  -5   7   7        5.63       10.70     12.67 o 
  -4   7   7      226.86      215.97     16.56 o 
  -3   7   7       70.46       74.42     14.75 o 
  -2   7   7        0.00       13.29     14.25 o 
  -1   7   7        7.04       -3.82     13.04 o 
   0   7   7        0.10        2.01     12.97 o 
   1   7   7       71.96       79.59     14.95 o 
   2   7   7       46.78       45.92     11.07 o 
   3   7   7       18.95       21.38     11.27 o 
   4   7   7       19.11       20.87     12.91 o 
   5   7   7        3.34       16.01     14.72 o 
   6   7   7       17.00       25.68     16.96 o 
 -10   8   7       22.51       13.18     15.94 o 
  -9   8   7        7.48       24.91     12.71 o 
  -8   8   7       18.57       26.71     14.99 o 
  -7   8   7       30.42       25.91     13.44 o 
  -6   8   7       95.32      115.75     16.28 o 
  -5   8   7       46.02       48.20     14.16 o 
  -4   8   7        4.48       12.74     14.09 o 
  -3   8   7      136.48      126.63     17.75 o 
  -2   8   7        4.60        9.48     12.71 o 
  -1   8   7        0.30       -0.25     13.64 o 
   0   8   7        1.53       13.31     15.22 o 
   1   8   7       49.49       54.19     13.75 o 
   2   8   7        8.79        8.77     12.62 o 
   3   8   7        0.46        8.15     12.28 o 
   4   8   7       31.92        6.86     12.62 o 
   5   8   7       18.61       13.83     15.24 o 
 -10   9   7        9.53        4.90     18.55 o 
  -9   9   7       15.77       37.92     15.12 o 
  -8   9   7        8.03       13.38     13.24 o 
  -7   9   7        0.18       13.77     14.71 o 
  -6   9   7       11.04       17.90     12.76 o 
  -5   9   7       71.63       43.49     13.61 o 
  -4   9   7      139.63      125.73     13.35 o 
  -3   9   7        3.54        1.58     13.96 o 
  -2   9   7       37.71       44.77     15.89 o 
  -1   9   7        2.54       11.80     15.23 o 
   0   9   7      147.19      140.26     14.88 o 
   1   9   7      157.02      146.09     13.79 o 
   2   9   7       55.75       59.09     13.42 o 
   3   9   7      194.38      155.37     13.06 o 
   4   9   7      132.33      128.98     15.07 o 
  -9  10   7        2.73       14.51     13.47 o 
  -8  10   7       23.23       14.56     15.58 o 
  -7  10   7        5.25       26.16     15.98 o 
  -6  10   7        5.63       28.80     14.70 o 
  -5  10   7      251.90      252.98     15.65 o 
  -4  10   7      316.37      314.82     17.68 o 
  -3  10   7       11.27        5.11     13.61 o 
  -2  10   7      282.22      247.90     15.99 o 
  -1  10   7       35.37       25.36     13.73 o 
   0  10   7      183.81      155.14     15.15 o 
   1  10   7       39.60       33.69     13.91 o 
   2  10   7        0.19        6.02     12.78 o 
   3  10   7        1.15       -0.21     18.10 o 
  -8  11   7        1.07       14.06     14.62 o 
  -7  11   7       34.36       32.76     13.92 o 
  -6  11   7       24.59       29.29     15.77 o 
  -5  11   7       55.30       48.58     14.39 o 
  -4  11   7      133.25      119.10     15.62 o 
  -3  11   7      124.97      104.77     13.08 o 
  -2  11   7       14.19       26.91     14.08 o 
  -1  11   7       20.94       13.93     14.74 o 
   0  11   7       11.05       16.92     12.13 o 
   1  11   7        4.14       11.98     15.49 o 
  -7  12   7       31.47       25.83     22.51 o 
  -6  12   7        4.01       -3.41     13.32 o 
  -5  12   7        2.01        8.12     13.67 o 
  -4  12   7       33.37       46.34     13.47 o 
  -3  12   7       19.36       11.49     12.55 o 
  -2  12   7        2.43       19.46     13.52 o 
  -1  12   7       43.93       45.63     14.00 o 
   2 -18   8       29.71       15.41     17.89 o 
   3 -18   8        0.27        8.47     14.17 o 
   4 -18   8       12.46       17.42     15.55 o 
  -1 -17   8        4.82       20.07     15.75 o 
   0 -17   8        3.62       20.28     13.70 o 
   1 -17   8        1.72       16.67     13.20 o 
   2 -17   8       10.39       16.87     14.52 o 
   3 -17   8       15.75       18.58     13.13 o 
   4 -17   8        0.00        4.21     10.83 o 
   5 -17   8       12.22       19.30     21.24 o 
   6 -17   8       67.74       51.54     13.57 o 
  -3 -16   8        3.69       23.30     25.28 o 
  -2 -16   8       15.88       24.42     12.88 o 
  -1 -16   8        5.03        7.03     14.90 o 
   0 -16   8        1.27       11.09     14.74 o 
   1 -16   8      122.63      132.53     14.72 o 
   2 -16   8        5.15       13.53     13.58 o 
   3 -16   8        7.56       11.91     12.64 o 
   4 -16   8        6.09        4.66     11.93 o 
   5 -16   8        7.80        9.04     16.63 o 
   6 -16   8        9.63        8.78     17.88 o 
   7 -16   8       35.32       41.02     15.60 o 
   8 -16   8        9.02       -1.40     20.08 o 
  -4 -15   8        0.37       15.01     15.06 o 
  -3 -15   8       80.69       89.86     16.30 o 
  -2 -15   8        6.62       17.94     13.86 o 
  -1 -15   8        0.85        9.81     13.30 o 
   0 -15   8       33.00       26.55     14.27 o 
   1 -15   8       34.73       37.26     15.34 o 
   2 -15   8      128.46      123.63     14.51 o 
   3 -15   8       47.96       40.61     13.76 o 
   4 -15   8        3.11       -1.97     16.56 o 
   5 -15   8       58.21       45.23     17.15 o 
   6 -15   8       61.65       72.91     14.86 o 
   7 -15   8        1.00        4.17     15.30 o 
   8 -15   8       14.37       13.90     13.85 o 
  -5 -14   8       73.28       81.47     17.08 o 
  -4 -14   8       29.64       19.41     16.19 o 
  -3 -14   8       20.18       11.17     14.35 o 
  -2 -14   8       74.44       81.14     13.69 o 
  -1 -14   8      124.78      125.77     14.99 o 
   0 -14   8      318.45      285.19     28.03 o 
   1 -14   8      215.19      205.05     15.42 o 
   2 -14   8       65.90       58.34     13.39 o 
   3 -14   8      730.81      698.03     56.97 o 
   4 -14   8       44.51       56.42     15.30 o 
   5 -14   8      122.65      139.83     18.15 o 
   6 -14   8       10.41       12.70     17.79 o 
   7 -14   8       91.60       82.97     18.48 o 
   8 -14   8        0.04        1.61     15.63 o 
   9 -14   8        6.74       28.25     14.21 o 
  -6 -13   8        1.57       16.93     16.14 o 
  -5 -13   8        1.00        8.17     16.43 o 
  -4 -13   8        0.93        1.31     16.00 o 
  -3 -13   8       21.81       16.57     14.33 o 
  -2 -13   8        0.01       -5.23     13.27 o 
  -1 -13   8       15.77       16.74     13.54 o 
   0 -13   8       57.21       61.85     13.65 o 
   1 -13   8       53.46       44.00     16.01 o 
   2 -13   8     1309.20     1412.94     90.17 o 
   3 -13   8      429.24      425.81     52.61 o 
   4 -13   8      221.38      212.84     25.44 o 
   5 -13   8       62.28       80.89     18.15 o 
   6 -13   8       96.76       76.10     14.03 o 
   7 -13   8      240.52      222.40     19.29 o 
   8 -13   8        8.67       -7.06     12.82 o 
   9 -13   8       17.65       10.51     14.65 o 
  -7 -12   8       16.75       22.60     16.86 o 
  -6 -12   8       24.70       69.88     16.06 o 
  -5 -12   8        7.71       21.97     16.02 o 
  -4 -12   8       18.67       37.77     18.27 o 
  -3 -12   8       51.48       34.77     15.43 o 
  -2 -12   8      130.23      136.32     17.55 o 
  -1 -12   8       18.91       19.30     15.70 o 
   0 -12   8      333.05      368.02     18.56 o 
   1 -12   8      208.75      232.24     14.61 o 
   2 -12   8       79.49       88.02     15.77 o 
   3 -12   8      285.66      310.46     27.96 o 
   4 -12   8       33.83       45.15     14.37 o 
   5 -12   8      166.01      169.19     14.09 o 
   6 -12   8      292.64      286.29     29.36 o 
   7 -12   8        0.30       21.07     13.55 o 
   8 -12   8      142.55      113.35     29.82 o 
   9 -12   8       30.73       35.59     15.65 o 
  10 -12   8       13.79        9.16     12.70 o 
  -7 -11   8       16.36       16.06     15.53 o 
  -6 -11   8        1.02       -3.88     14.56 o 
  -5 -11   8       38.31       49.08     18.86 o 
  -4 -11   8       40.25       38.72     13.67 o 
  -3 -11   8      442.79      423.56     21.46 o 
  -2 -11   8      107.87      133.34     18.16 o 
  -1 -11   8      119.52      128.42     14.06 o 
   0 -11   8      235.53      226.19     14.42 o 
   1 -11   8        0.23       -8.31     15.59 o 
   2 -11   8      123.14      129.52     15.79 o 
   3 -11   8        3.06       -0.68     14.47 o 
   4 -11   8       96.51      115.12     21.72 o 
   5 -11   8        0.34       -4.95     12.41 o 
   6 -11   8       69.57       61.10     14.23 o 
   7 -11   8       86.48       97.34     15.40 o 
   8 -11   8       32.97       31.39     15.62 o 
   9 -11   8       40.11       34.09     15.96 o 
  10 -11   8        0.00       23.88     18.76 o 
  -8 -10   8        0.07       -2.58     16.20 o 
  -7 -10   8        9.10       19.48     18.06 o 
  -6 -10   8       58.78       48.78     16.55 o 
  -5 -10   8        0.12       14.55     18.15 o 
  -4 -10   8     1655.23     1672.42    159.69 o 
  -3 -10   8      921.47      949.26     57.71 o 
  -2 -10   8       41.15       38.52     15.86 o 
  -1 -10   8      245.71      238.87     18.25 o 
   0 -10   8      447.16      525.32     36.53 o 
   1 -10   8        1.50       10.20     18.62 o 
   2 -10   8      317.23      331.14     19.53 o 
   3 -10   8       23.46       45.56     17.36 o 
   4 -10   8        5.04       16.70     12.87 o 
   5 -10   8        3.89        4.84     12.39 o 
   6 -10   8       17.61       37.25     14.36 o 
   7 -10   8        1.06       10.85     12.41 o 
   8 -10   8       16.16       26.24     14.87 o 
   9 -10   8        7.89       11.19     16.03 o 
  10 -10   8       95.64       96.23     17.02 o 
  -8  -9   8       15.27       20.89     17.43 o 
  -7  -9   8        2.10       12.47     15.78 o 
  -6  -9   8      120.04      121.08     17.36 o 
  -5  -9   8      135.42      131.21     16.58 o 
  -4  -9   8      146.33      163.39     22.99 o 
  -3  -9   8        0.01       22.33     19.36 o 
  -2  -9   8       47.45       83.65     19.68 o 
  -1  -9   8      214.26      204.14     20.24 o 
   0  -9   8      344.68      295.53     30.16 o 
   1  -9   8      205.61      195.81     19.66 o 
   2  -9   8      146.47      153.20     15.28 o 
   3  -9   8       29.16       32.89     13.75 o 
   4  -9   8       68.98       72.49     15.32 o 
   5  -9   8        3.82       27.80     14.09 o 
   6  -9   8        1.15       24.07     14.23 o 
   7  -9   8       37.22       41.78     14.67 o 
   8  -9   8       61.35       82.54     17.57 o 
   9  -9   8       50.59       37.16     15.47 o 
  10  -9   8        2.36       10.11     17.71 o 
  -9  -8   8        0.14       11.12     12.71 o 
  -8  -8   8        4.39        3.18     15.68 o 
  -7  -8   8       58.27       49.85     16.44 o 
  -6  -8   8       63.96       78.53     18.44 o 
  -5  -8   8      258.10      269.35     43.85 o 
  -4  -8   8      144.41      158.77     20.52 o 
  -3  -8   8       82.92       91.67     20.47 o 
  -2  -8   8       85.01       84.27     20.92 o 
  -1  -8   8     1319.30     1163.10     65.78 o 
   0  -8   8     1779.03     1834.09    116.02 o 
   1  -8   8     1433.73     1503.93     59.60 o 
   2  -8   8     1085.58     1166.82     41.63 o 
   3  -8   8      109.17      110.84     21.00 o 
   4  -8   8        0.51        0.41     14.14 o 
   5  -8   8     1227.62     1231.84     71.99 o 
   6  -8   8      389.59      374.43     19.23 o 
   7  -8   8       12.96       12.81     17.08 o 
   8  -8   8       58.68       33.56     13.67 o 
   9  -8   8       91.53      112.58     16.04 o 
  10  -8   8       48.93       39.69     15.68 o 
  -9  -7   8       24.07       32.63     15.28 o 
  -8  -7   8        8.96       14.48     16.11 o 
  -7  -7   8       26.36       11.71     17.89 o 
  -6  -7   8      184.02      220.43     20.99 o 
  -5  -7   8      360.80      411.07     34.70 o 
  -4  -7   8      141.96      129.21     19.82 o 
  -3  -7   8        0.39        3.74     17.24 o 
  -2  -7   8      782.33      715.36     26.55 o 
  -1  -7   8      499.09      626.71     38.33 o 
   0  -7   8       33.74       21.58     20.56 o 
   1  -7   8       39.53       44.30     19.69 o 
   2  -7   8       80.14       94.95     18.81 o 
   3  -7   8       58.78       46.62     16.78 o 
   4  -7   8       29.39       25.27     15.34 o 
   5  -7   8       38.95       32.76     18.29 o 
   6  -7   8        2.49       -1.73     17.59 o 
   7  -7   8       54.96       44.60     18.31 o 
   8  -7   8       12.37        6.17     30.21 o 
   9  -7   8        0.08       18.56     29.32 o 
  10  -7   8       38.71       54.40     23.45 o 
 -10  -6   8       22.10       18.29     14.02 o 
  -9  -6   8      102.97       85.46     18.35 o 
  -8  -6   8       13.05        7.62     15.37 o 
  -7  -6   8      550.64      470.24     48.01 o 
  -6  -6   8       35.46        8.70     16.92 o 
  -5  -6   8      125.38       99.59     17.11 o 
  -4  -6   8        1.03        5.92     16.76 o 
  -3  -6   8       40.49       60.13     17.09 o 
  -2  -6   8     1462.62     1506.43     36.30 o 
  -1  -6   8      137.25      102.98     19.61 o 
   0  -6   8      208.43      177.56     20.91 o 
   1  -6   8      406.83      380.74     21.36 o 
   2  -6   8      455.95      450.14     22.61 o 
   3  -6   8        0.30        2.63     17.80 o 
   4  -6   8       12.70       11.11     17.21 o 
   5  -6   8       15.84       25.16     19.20 o 
   6  -6   8      553.20      525.92     57.37 o 
   7  -6   8      125.55      127.71     24.39 o 
   8  -6   8        7.79       11.98     21.59 o 
   9  -6   8       10.64       27.75     17.82 o 
  10  -6   8       21.99      -15.80     22.48 o 
 -10  -5   8        4.81       14.06     15.55 o 
  -9  -5   8      116.43      131.26     14.26 o 
  -8  -5   8      129.52      130.41     15.16 o 
  -7  -5   8      157.71      155.85     19.04 o 
  -6  -5   8     1632.92     1564.80     63.18 o 
  -5  -5   8      213.50      217.33     22.51 o 
  -4  -5   8      108.78      112.16     18.51 o 
  -3  -5   8       27.48       36.37     19.04 o 
  -2  -5   8     1283.73     1130.96     93.40 o 
  -1  -5   8        7.11        4.26     17.83 o 
   0  -5   8        0.61        4.46     18.31 o 
   1  -5   8      128.29      100.85     20.23 o 
   2  -5   8      116.13      127.22     22.44 o 
   3  -5   8      768.77      869.32     28.52 o 
   4  -5   8        3.89        5.49     21.19 o 
   5  -5   8      131.17      145.41     23.89 o 
   6  -5   8        9.54        0.29     15.29 o 
   7  -5   8       14.42       46.23     22.81 o 
   8  -5   8        1.76        8.33     18.44 o 
   9  -5   8       15.79        9.01     18.56 o 
  10  -5   8        0.73        0.78     22.59 o 
 -10  -4   8        4.95        5.92     15.94 o 
  -9  -4   8       34.08       39.89     14.86 o 
  -8  -4   8      156.29      171.42     20.65 o 
  -7  -4   8     1088.21     1061.82    106.93 o 
  -6  -4   8       62.86       67.54     20.18 o 
  -5  -4   8        3.21       11.57     16.51 o 
  -4  -4   8      341.44      347.17     23.08 o 
  -3  -4   8     2427.00     2485.88    125.73 o 
  -2  -4   8      863.04      837.56     49.40 o 
  -1  -4   8      213.22      180.85     22.30 o 
   0  -4   8      104.83      101.05     20.69 o 
   1  -4   8        0.52        5.79     16.18 o 
   2  -4   8     1584.43     1685.87     70.35 o 
   3  -4   8      547.91      571.19     22.27 o 
   4  -4   8       61.76       87.17     14.51 o 
   5  -4   8        1.58        1.42     18.80 o 
   6  -4   8       75.52       91.93     19.20 o 
   7  -4   8      176.95      152.93     19.45 o 
   8  -4   8        0.03      -13.41     13.41 o 
   9  -4   8       24.07       22.80     13.15 o 
  10  -4   8       22.26       20.28     14.79 o 
 -11  -3   8        2.80        6.44     15.57 o 
 -10  -3   8        2.15        2.03     18.29 o 
  -9  -3   8       31.15       32.54     18.16 o 
  -8  -3   8       36.69       46.63     16.57 o 
  -7  -3   8       12.70       12.47     16.40 o 
  -6  -3   8      155.34      127.73     18.33 o 
  -5  -3   8      100.03       64.77     17.70 o 
  -4  -3   8      185.57      231.66     21.08 o 
  -3  -3   8       58.07       47.15     17.06 o 
  -2  -3   8      347.21      374.38     29.85 o 
  -1  -3   8      451.51      431.24     28.22 o 
   0  -3   8       28.46       35.08     18.80 o 
   1  -3   8      790.56      752.03     27.13 o 
   2  -3   8      350.98      320.92     21.54 o 
   3  -3   8      435.20      419.23     21.82 o 
   4  -3   8      357.29      410.26     18.96 o 
   5  -3   8       88.92       82.26     18.68 o 
   6  -3   8       40.67       62.70     12.63 o 
   7  -3   8       48.13       32.25     17.08 o 
   8  -3   8        9.21       27.39     12.59 o 
   9  -3   8       39.91       31.08     17.66 o 
  10  -3   8       33.67       37.73     13.62 o 
 -11  -2   8        1.62      -16.26     17.62 o 
 -10  -2   8       59.09       51.68     15.04 o 
  -9  -2   8        1.63       22.68     17.82 o 
  -8  -2   8       62.45       66.62     13.91 o 
  -7  -2   8      220.44      202.26     15.24 o 
  -6  -2   8        0.85       12.80     18.36 o 
  -5  -2   8       11.35       10.15     18.46 o 
  -4  -2   8      384.19      395.45     32.93 o 
  -3  -2   8       97.96       94.53     16.72 o 
  -2  -2   8       12.93        6.74     15.71 o 
  -1  -2   8       93.56       85.18     18.36 o 
   0  -2   8     5609.58     6132.94    408.73 o 
   1  -2   8      277.17      278.44     21.38 o 
   2  -2   8    44083.52    45618.54    582.59 o 
   3  -2   8      334.01      377.45     19.13 o 
   4  -2   8      333.31      343.13     18.42 o 
   5  -2   8       16.90       43.87     17.94 o 
   6  -2   8       32.84       37.74     13.81 o 
   7  -2   8        1.87        0.54     14.75 o 
   8  -2   8       52.93       43.87     18.90 o 
   9  -2   8        3.01        2.60     15.11 o 
  10  -2   8        0.66       13.85     13.21 o 
 -11  -1   8       12.37       16.33     17.26 o 
 -10  -1   8       35.07       24.20     16.98 o 
  -9  -1   8      226.21      239.71     17.86 o 
  -8  -1   8        4.44        9.70     14.99 o 
  -7  -1   8       11.12       33.07     15.61 o 
  -6  -1   8       48.96       45.30     16.30 o 
  -5  -1   8       20.46       16.19     18.35 o 
  -4  -1   8      101.90       98.72     15.30 o 
  -3  -1   8       14.00       21.05     15.18 o 
  -2  -1   8       42.65       27.93     15.67 o 
  -1  -1   8      107.71      115.02     18.12 o 
   0  -1   8     1041.33     1060.76     69.89 o 
   1  -1   8     4946.40     5070.32    217.95 o 
   2  -1   8     1735.34     1572.95     46.43 o 
   3  -1   8      229.39      262.22     19.15 o 
   4  -1   8      152.07      193.45     17.05 o 
   5  -1   8      106.16      117.23     18.35 o 
   6  -1   8        3.72       19.25     15.07 o 
   7  -1   8       38.71       50.32     14.63 o 
   8  -1   8       38.94       64.51     17.67 o 
   9  -1   8        0.00       14.08     13.73 o 
 -11   0   8        3.63       24.92     18.69 o 
 -10   0   8       65.27       87.69     20.33 o 
  -9   0   8      174.69      154.46     17.62 o 
  -8   0   8       90.29       69.31     15.64 o 
  -7   0   8     2228.03     2223.42     61.18 o 
  -6   0   8      440.25      435.65     21.47 o 
  -5   0   8      332.54      345.50     16.09 o 
  -4   0   8      126.97      132.26     14.76 o 
  -3   0   8     1332.49     1404.44     96.74 o 
  -2   0   8      113.42      117.50     19.16 o 
  -1   0   8      330.65      300.83     22.42 o 
   0   0   8      218.22      243.29     19.47 o 
   1   0   8       27.47       21.71     14.80 o 
   2   0   8      919.83     1049.51     33.54 o 
   3   0   8        8.61        4.45     14.64 o 
   4   0   8       50.18       46.24     18.08 o 
   5   0   8       13.79       15.11     15.03 o 
   6   0   8       99.30      100.44     18.76 o 
   7   0   8       97.13       90.30     18.81 o 
   8   0   8       28.31       13.25     16.72 o 
   9   0   8        8.04        8.48     15.27 o 
 -11   1   8       14.81       15.59     17.40 o 
 -10   1   8       49.81       51.22     16.40 o 
  -9   1   8        8.28       21.58     17.81 o 
  -8   1   8      226.22      206.53     19.83 o 
  -7   1   8       17.22       37.52     17.97 o 
  -6   1   8       43.33       36.91     18.66 o 
  -5   1   8       49.22       51.81     13.54 o 
  -4   1   8      522.31      520.18     23.00 o 
  -3   1   8        0.76       -3.44     13.92 o 
  -2   1   8       12.04       14.13     16.90 o 
  -1   1   8      692.23      750.59    102.22 o 
   0   1   8      109.51      105.04     19.63 o 
   1   1   8       72.51       94.93     18.26 o 
   2   1   8       15.84       13.54     15.21 o 
   3   1   8       12.41       22.84     17.73 o 
   4   1   8       58.07       72.49     15.31 o 
   5   1   8       68.24       44.71     15.54 o 
   6   1   8      152.28      133.86     18.86 o 
   7   1   8        2.49       13.83     13.72 o 
   8   1   8       10.42       16.92     16.76 o 
   9   1   8       18.67       21.06     17.23 o 
 -11   2   8       24.32       12.32     19.57 o 
 -10   2   8       29.11       18.15     20.58 o 
  -9   2   8        1.35       -1.17     14.79 o 
  -8   2   8      411.60      408.86     19.81 o 
  -7   2   8       20.94       33.79     18.44 o 
  -6   2   8      140.51      117.61     13.23 o 
  -5   2   8       11.86       19.84     15.43 o 
  -4   2   8      224.19      243.87     20.02 o 
  -3   2   8      183.24      186.29     21.02 o 
  -2   2   8      620.36      742.77     33.72 o 
  -1   2   8      148.28      173.31     33.99 o 
   0   2   8      164.24      182.92     20.07 o 
   1   2   8      171.78      168.98     18.29 o 
   2   2   8      142.14      167.48     15.33 o 
   3   2   8       12.05       24.43     15.37 o 
   4   2   8        0.25       -0.78     13.37 o 
   5   2   8        2.70       19.00     17.27 o 
   6   2   8       47.06       44.42     14.22 o 
   7   2   8        0.16       -0.53     19.17 o 
   8   2   8       23.32       31.95     14.91 o 
 -11   3   8        8.10       12.48     17.59 o 
 -10   3   8       28.63       36.27     18.58 o 
  -9   3   8       19.62       14.88     18.39 o 
  -8   3   8       66.22       72.64     18.18 o 
  -7   3   8      620.84      614.07     20.30 o 
  -6   3   8        0.60        4.47     14.06 o 
  -5   3   8       58.85       57.92     16.39 o 
  -4   3   8      293.54      329.84     19.29 o 
  -3   3   8     1292.64     1481.49     60.53 o 
  -2   3   8       22.20       22.67     17.32 o 
  -1   3   8      170.44      205.73     23.32 o 
   0   3   8        2.08       12.89     15.92 o 
   1   3   8        6.16       -3.78     13.20 o 
   2   3   8      325.57      344.64     20.85 o 
   3   3   8        9.30        6.32     12.89 o 
   4   3   8       37.17       20.06     17.91 o 
   5   3   8      140.68      158.05     18.47 o 
   6   3   8       55.98       66.69     17.20 o 
   7   3   8       28.23       34.81     17.02 o 
   8   3   8        0.37       29.53     20.00 o 
 -11   4   8       17.68       28.01     17.22 o 
 -10   4   8       43.53       50.53     16.40 o 
  -9   4   8       12.72        0.12     17.41 o 
  -8   4   8       32.39       50.61     17.50 o 
  -7   4   8       37.92       53.84     14.55 o 
  -6   4   8      435.08      434.40     25.60 o 
  -5   4   8        0.29        3.30     14.96 o 
  -4   4   8      205.15      206.43     18.40 o 
  -3   4   8       15.19       26.01     22.29 o 
  -2   4   8      222.47      219.32     39.12 o 
  -1   4   8     1054.31     1019.35     35.20 o 
   0   4   8        0.99        9.17     18.11 o 
   1   4   8       12.97       19.66     12.35 o 
   2   4   8      334.09      362.26     27.04 o 
   3   4   8       80.16       78.56     15.42 o 
   4   4   8       92.11       83.02     18.44 o 
   5   4   8       19.36       16.85     15.03 o 
   6   4   8        3.03        2.38     13.68 o 
   7   4   8        2.36       -6.41     15.12 o 
 -11   5   8        1.28       15.97     17.36 o 
 -10   5   8       87.55      120.59     19.64 o 
  -9   5   8       50.12       43.59     18.38 o 
  -8   5   8        1.34       -7.33     12.32 o 
  -7   5   8        1.52       16.91     14.45 o 
  -6   5   8        3.36        7.38     14.24 o 
  -5   5   8        0.10       10.67     14.77 o 
  -4   5   8      208.40      196.26     20.17 o 
  -3   5   8       14.49       26.63     17.49 o 
  -2   5   8       13.81       20.50     14.92 o 
  -1   5   8       39.35       47.57     20.50 o 
   0   5   8       15.35       18.85     13.38 o 
   1   5   8      121.19      146.15     16.53 o 
   2   5   8      206.86      232.61     15.75 o 
   3   5   8      100.93      123.88     15.56 o 
   4   5   8       33.15       36.93     18.12 o 
   5   5   8       24.07       35.02     15.45 o 
   6   5   8        0.54       20.73     19.14 o 
 -10   6   8        8.44       19.14     18.14 o 
  -9   6   8       15.12       17.50     18.48 o 
  -8   6   8       31.46       41.33     15.09 o 
  -7   6   8      862.56      767.76     32.33 o 
  -6   6   8      415.77      444.55     19.98 o 
  -5   6   8        1.56       -0.02     12.66 o 
  -4   6   8       48.38       44.47     15.18 o 
  -3   6   8       17.53       25.50     19.60 o 
  -2   6   8       33.44       35.43     19.11 o 
  -1   6   8        5.05        2.05     18.35 o 
   0   6   8      132.00      161.79     17.10 o 
   1   6   8        4.55       13.85     11.53 o 
   2   6   8       38.05       47.61     12.43 o 
   3   6   8        0.40        4.41     11.39 o 
   4   6   8       14.67        9.17     14.84 o 
   5   6   8       59.92       48.47     17.77 o 
   6   6   8        6.39       -5.88     19.14 o 
 -10   7   8        3.93        7.46     14.49 o 
  -9   7   8       82.26       84.92     19.48 o 
  -8   7   8      145.58      122.26     13.15 o 
  -7   7   8       11.31       12.75     13.39 o 
  -6   7   8        2.38       16.07     15.16 o 
  -5   7   8        1.13        6.42     16.62 o 
  -4   7   8       60.64       71.84     18.73 o 
  -3   7   8      189.76      195.11     21.84 o 
  -2   7   8      207.04      209.69     47.57 o 
  -1   7   8        3.47       11.04     15.68 o 
   0   7   8       12.31       13.61     13.63 o 
   1   7   8       11.80       20.41     13.10 o 
   2   7   8       78.31       69.29     11.65 o 
   3   7   8        2.91        5.97     14.03 o 
   4   7   8        3.74        8.39     11.64 o 
   5   7   8       52.99       58.66     16.65 o 
 -10   8   8        2.72       10.98     25.40 o 
  -9   8   8        1.08       31.01     15.78 o 
  -8   8   8       30.84       32.67     13.52 o 
  -7   8   8      322.47      290.74     14.74 o 
  -6   8   8        4.00        0.09     15.62 o 
  -5   8   8      374.15      372.96     24.65 o 
  -4   8   8       96.43      105.97     17.98 o 
  -3   8   8      108.01      101.48     16.90 o 
  -2   8   8      221.18      216.60     18.80 o 
  -1   8   8       87.85       86.51     18.04 o 
   0   8   8       61.27       58.94     13.89 o 
   1   8   8       56.77       36.90     15.75 o 
   2   8   8       26.93       30.36     12.48 o 
   3   8   8        0.06       10.91     13.92 o 
   4   8   8       24.31       30.27     12.16 o 
  -9   9   8       62.35       45.48     13.73 o 
  -8   9   8        7.52       16.66     14.47 o 
  -7   9   8        4.32       17.19     13.33 o 
  -6   9   8        2.47       20.68     13.63 o 
  -5   9   8        7.28       18.87     14.22 o 
  -4   9   8      147.47      115.12     15.67 o 
  -3   9   8      476.02      456.60     33.67 o 
  -2   9   8      128.85      115.22     13.34 o 
  -1   9   8       23.92       21.22     13.75 o 
   0   9   8       41.55       40.19     13.48 o 
   1   9   8      376.79      314.70     22.68 o 
   2   9   8      122.65      103.13     15.96 o 
   3   9   8       47.66       36.15     12.47 o 
  -8  10   8        0.76       10.30     14.37 o 
  -7  10   8        8.31        8.68     14.97 o 
  -6  10   8       19.89       23.77     12.66 o 
  -5  10   8        6.83        4.29     16.87 o 
  -4  10   8        0.08       11.29     16.11 o 
  -3  10   8       72.05       71.16     16.07 o 
  -2  10   8       18.54        4.37     11.82 o 
  -1  10   8        0.24        3.32     15.52 o 
   0  10   8       46.56       41.59     14.10 o 
   1  10   8       86.72       84.02     12.48 o 
   2  10   8       24.71      -11.68     21.25 o 
  -7  11   8        3.09        9.59     14.99 o 
  -6  11   8       26.89       22.32     16.76 o 
  -5  11   8       43.63       35.15     14.88 o 
  -4  11   8        3.28        6.81     14.53 o 
  -3  11   8       33.11       39.06     14.40 o 
  -2  11   8        0.52        3.55     15.69 o 
  -1  11   8        2.30      -14.60     14.60 o 
   0  11   8        8.17        8.84     12.20 o 
  -4  12   8       13.06       22.58     22.65 o 
   1 -18   9        0.24       -2.57     33.18 o 
   2 -18   9        5.02        9.81     18.72 o 
   3 -18   9       57.08       48.88     16.49 o 
   4 -18   9        4.76       43.00     31.50 o 
  -1 -17   9        0.47        8.26     12.99 o 
   0 -17   9        7.53       24.98     13.68 o 
   1 -17   9        7.23       21.03     13.65 o 
   2 -17   9       58.84       58.57     15.69 o 
   3 -17   9        0.44        9.30     12.90 o 
   4 -17   9       31.27       54.46     16.95 o 
   5 -17   9        3.35        2.11     14.87 o 
   6 -17   9       30.26       41.54     16.73 o 
  -3 -16   9       18.77       37.84     23.68 o 
  -2 -16   9        0.05       -3.66     13.62 o 
  -1 -16   9        2.52        2.25     16.12 o 
   0 -16   9        5.22       15.51     13.83 o 
   1 -16   9        3.75       -0.89     12.32 o 
   2 -16   9       41.17       37.13     12.16 o 
   3 -16   9      128.23      134.50     15.90 o 
   4 -16   9       19.28       12.14     14.63 o 
   5 -16   9       18.64       23.43     15.26 o 
   6 -16   9       39.88       40.56     14.56 o 
   7 -16   9       16.82        0.63     15.95 o 
  -4 -15   9       29.54       33.02     19.31 o 
  -3 -15   9       52.99       70.48     17.65 o 
  -2 -15   9       41.29       30.01     16.41 o 
  -1 -15   9       23.39       26.25     14.62 o 
   0 -15   9       10.71       15.23     13.52 o 
   1 -15   9       13.35       -2.06     16.39 o 
   2 -15   9        5.63       22.71     13.38 o 
   3 -15   9       29.12       35.89     15.59 o 
   4 -15   9       60.48       72.49     14.98 o 
   5 -15   9       25.25       44.95     15.58 o 
   6 -15   9       58.12       60.03     15.10 o 
   7 -15   9       85.69       92.07     18.65 o 
   8 -15   9       52.26       41.47     14.79 o 
  -5 -14   9        0.02       16.21     19.17 o 
  -4 -14   9        3.02       10.56     16.76 o 
  -3 -14   9        0.51        6.83     14.06 o 
  -2 -14   9        5.13        6.85     12.36 o 
  -1 -14   9        5.73       11.04     14.34 o 
   0 -14   9        0.01        1.86     13.83 o 
   1 -14   9       14.20       23.19     13.94 o 
   2 -14   9       29.72       25.57     12.23 o 
   3 -14   9      224.08      230.30     28.32 o 
   4 -14   9      271.44      227.39     17.58 o 
   5 -14   9        6.55       13.78     13.06 o 
   6 -14   9      101.02      102.92     16.54 o 
   7 -14   9        0.03        2.77     14.48 o 
   8 -14   9       39.15       31.93     14.13 o 
   9 -14   9       16.48        6.85     15.05 o 
  -6 -13   9        8.79       18.21     16.53 o 
  -5 -13   9        3.54       18.09     16.28 o 
  -4 -13   9       23.15       60.26     17.92 o 
  -3 -13   9       74.75       76.34     17.64 o 
  -2 -13   9       15.66       31.19     15.21 o 
  -1 -13   9      229.11      218.57     17.79 o 
   0 -13   9      683.92      659.52     49.97 o 
   1 -13   9     1007.10     1032.31     73.05 o 
   2 -13   9      396.17      410.21     26.84 o 
   3 -13   9      192.42      190.97     18.27 o 
   4 -13   9      339.73      389.91     35.78 o 
   5 -13   9      122.37      155.37     16.36 o 
   6 -13   9       14.01       24.73     15.62 o 
   7 -13   9       66.10       72.98     16.01 o 
   8 -13   9       96.73       95.48     27.10 o 
   9 -13   9       20.21       25.98     13.11 o 
  -7 -12   9       61.34      116.11     45.42 o 
  -6 -12   9       52.99       60.18     16.85 o 
  -5 -12   9        0.21        4.14     18.95 o 
  -4 -12   9        8.51       21.33     18.07 o 
  -3 -12   9        0.04       17.31     17.80 o 
  -2 -12   9        0.74       -0.14     18.00 o 
  -1 -12   9      148.53      177.28     18.35 o 
   0 -12   9       46.75       49.99     14.72 o 
   1 -12   9      308.15      315.05     18.05 o 
   2 -12   9      203.65      231.47     39.64 o 
   3 -12   9       98.91       90.26     17.25 o 
   4 -12   9       26.83       48.29     20.01 o 
   5 -12   9       27.92       30.70     13.32 o 
   6 -12   9        0.99       10.87     16.71 o 
   7 -12   9       24.03       43.64     15.40 o 
   8 -12   9       74.93       45.00     16.46 o 
   9 -12   9        7.99       11.21     15.48 o 
  -7 -11   9        8.77       10.50     18.60 o 
  -6 -11   9       35.20       23.76     16.42 o 
  -5 -11   9       41.22       40.31     16.15 o 
  -4 -11   9        8.19       13.93     16.68 o 
  -3 -11   9        0.93       12.40     16.00 o 
  -2 -11   9      121.31      119.37     17.50 o 
  -1 -11   9       42.28       29.13     13.45 o 
   0 -11   9      216.71      228.15     19.22 o 
   1 -11   9       92.17      107.94     15.97 o 
   2 -11   9       34.08       37.41     17.12 o 
   3 -11   9      166.09      165.44     16.10 o 
   4 -11   9       27.38       14.86     20.64 o 
   5 -11   9       45.61       46.84     15.13 o 
   6 -11   9       14.74       19.62     14.38 o 
   7 -11   9       33.27       53.75     15.40 o 
   8 -11   9       61.33       72.98     16.29 o 
   9 -11   9       14.65       17.50     18.15 o 
  10 -11   9       23.91       41.30     16.77 o 
  -8 -10   9        0.98      -13.89     16.01 o 
  -7 -10   9       10.95       22.30     15.18 o 
  -6 -10   9       43.53       43.91     16.61 o 
  -5 -10   9        3.59        6.41     15.68 o 
  -4 -10   9        0.01        9.75     17.51 o 
  -3 -10   9       38.51       28.72     16.83 o 
  -2 -10   9       10.61       33.55     16.14 o 
  -1 -10   9        2.61        9.00     17.40 o 
   0 -10   9      176.81      161.10     21.08 o 
   1 -10   9       71.66       64.31     16.52 o 
   2 -10   9       96.95       89.19     14.38 o 
   3 -10   9       25.60       20.86     13.15 o 
   4 -10   9        2.45        6.92     13.76 o 
   5 -10   9        1.10       -4.51     17.08 o 
   6 -10   9        6.39       -0.23     15.14 o 
   7 -10   9       56.00       37.21     13.79 o 
   8 -10   9      117.24      124.19     14.71 o 
   9 -10   9      179.72      195.65     16.80 o 
  10 -10   9        1.92      -10.74     17.94 o 
  -8  -9   9        7.88       10.09     15.57 o 
  -7  -9   9        9.82       24.85     17.62 o 
  -6  -9   9       18.97       24.09     15.49 o 
  -5  -9   9      209.05      218.30     28.63 o 
  -4  -9   9      141.73      136.67     23.93 o 
  -3  -9   9      857.46      908.58     69.36 o 
  -2  -9   9        5.41       12.81     15.35 o 
  -1  -9   9       14.84        5.00     18.02 o 
   0  -9   9      719.98      769.73     81.09 o 
   1  -9   9       13.08       15.60     16.04 o 
   2  -9   9        0.00        5.79     13.30 o 
   3  -9   9      654.58      690.13     23.32 o 
   4  -9   9       23.37       30.59     14.92 o 
   5  -9   9       64.57       63.43     17.87 o 
   6  -9   9       13.78       17.01     14.96 o 
   7  -9   9       41.99       35.95     15.07 o 
   8  -9   9       30.02       38.99     12.29 o 
   9  -9   9        0.97       -5.64     14.23 o 
  10  -9   9       98.66      120.10     19.73 o 
  -9  -8   9        0.94        0.21     18.50 o 
  -8  -8   9        3.52       41.50     17.80 o 
  -7  -8   9        3.14        8.57     14.96 o 
  -6  -8   9       14.57       23.92     15.95 o 
  -5  -8   9      768.55      698.68     51.55 o 
  -4  -8   9      113.02      122.27     17.50 o 
  -3  -8   9        4.84        3.63     17.71 o 
  -2  -8   9      573.41      569.61     36.68 o 
  -1  -8   9       65.12       61.23     18.90 o 
   0  -8   9       45.41       44.45     17.41 o 
   1  -8   9       38.66       36.86     16.43 o 
   2  -8   9      161.84      158.24     18.87 o 
   3  -8   9      125.34      123.89     22.40 o 
   4  -8   9      481.91      617.57     58.40 o 
   5  -8   9       18.49       24.02     15.12 o 
   6  -8   9       17.44       26.20     20.80 o 
   7  -8   9       73.31       63.07     18.75 o 
   8  -8   9        3.13       -5.58     20.53 o 
   9  -8   9       14.13       15.93     20.51 o 
  10  -8   9       17.97       40.42     17.06 o 
  -9  -7   9        0.61       10.49     14.29 o 
  -8  -7   9        7.97       11.31     12.49 o 
  -7  -7   9       21.24       31.44     17.74 o 
  -6  -7   9      323.85      294.81     19.26 o 
  -5  -7   9      134.17      126.32     16.57 o 
  -4  -7   9      657.82      697.20     38.11 o 
  -3  -7   9      237.67      232.48     30.11 o 
  -2  -7   9     2137.32     2066.60     60.55 o 
  -1  -7   9     1296.48     1221.32     63.73 o 
   0  -7   9      542.52      583.38     49.96 o 
   1  -7   9       32.33       46.11     16.89 o 
   2  -7   9      406.39      400.34     26.23 o 
   3  -7   9      248.56      281.81     25.51 o 
   4  -7   9      164.70      172.14     24.06 o 
   5  -7   9       18.34       28.14     22.39 o 
   6  -7   9      127.28      165.79     21.55 o 
   7  -7   9        0.06       13.48     21.75 o 
   8  -7   9      187.34      172.92     16.93 o 
   9  -7   9        1.01        3.60     20.64 o 
  10  -7   9       41.61       19.60     31.79 o 
 -10  -6   9       13.27       29.47     14.67 o 
  -9  -6   9       82.98       84.80     15.96 o 
  -8  -6   9        9.97       24.02     16.14 o 
  -7  -6   9       63.38       62.04     15.12 o 
  -6  -6   9        0.09       12.69     13.67 o 
  -5  -6   9       41.41       40.28     16.83 o 
  -4  -6   9      155.54      146.98     18.73 o 
  -3  -6   9        2.64        5.51     23.16 o 
  -2  -6   9       87.61       70.64     22.88 o 
  -1  -6   9      335.24      306.41     24.96 o 
   0  -6   9        7.57        9.14     15.72 o 
   1  -6   9      391.78      401.13     20.06 o 
   2  -6   9       11.41       17.38     30.26 o 
   3  -6   9        0.02        1.16     21.00 o 
   4  -6   9       67.69       80.56     19.71 o 
   5  -6   9      161.00      132.18     23.27 o 
   6  -6   9        0.05       14.19     17.00 o 
   7  -6   9       73.86       58.72     16.68 o 
   8  -6   9      142.54      109.89     23.70 o 
   9  -6   9        5.52        4.67     15.81 o 
  10  -6   9       50.38       58.90     24.28 o 
 -10  -5   9        3.55        6.44     15.20 o 
  -9  -5   9        0.68        9.93     14.20 o 
  -8  -5   9      155.67      126.14     17.51 o 
  -7  -5   9      203.83      190.01     21.47 o 
  -6  -5   9       28.76       43.36     19.25 o 
  -5  -5   9       90.27       69.98     17.45 o 
  -4  -5   9      128.52      129.86     22.64 o 
  -3  -5   9       33.62       22.99     19.74 o 
  -2  -5   9      182.93      150.25     23.80 o 
  -1  -5   9      275.94      282.03     25.45 o 
   0  -5   9      252.69      235.74     19.11 o 
   1  -5   9      385.36      389.35     20.67 o 
   2  -5   9      157.89      151.99     16.11 o 
   3  -5   9     2154.58     2341.96     47.44 o 
   4  -5   9       19.14       27.19     15.95 o 
   5  -5   9        1.41       20.25     21.85 o 
   6  -5   9       37.79       49.17     22.56 o 
   7  -5   9       41.62       28.52     22.46 o 
   8  -5   9      108.27      111.03     16.90 o 
   9  -5   9        0.51        4.36     14.99 o 
  10  -5   9       26.40       -2.35     11.89 o 
 -10  -4   9        0.73       17.80     16.36 o 
  -9  -4   9       51.37       48.36     19.20 o 
  -8  -4   9        0.07       10.83     17.38 o 
  -7  -4   9       19.35       12.12     15.84 o 
  -6  -4   9      103.10      113.16     20.46 o 
  -5  -4   9      107.30      116.85     17.99 o 
  -4  -4   9       16.02       24.93     20.74 o 
  -3  -4   9      170.88      182.61     21.54 o 
  -2  -4   9       81.38       65.31     19.99 o 
  -1  -4   9      165.27      162.70     20.87 o 
   0  -4   9      140.71      158.03     17.81 o 
   1  -4   9        5.03        3.16     20.38 o 
   2  -4   9     1211.11     1233.43     40.66 o 
   3  -4   9      274.67      269.92     20.78 o 
   4  -4   9       19.26       12.91     17.50 o 
   5  -4   9      110.73      113.27     22.55 o 
   6  -4   9       40.41       44.70     17.28 o 
   7  -4   9        1.04       11.68     14.56 o 
   8  -4   9       51.99       37.62     14.43 o 
   9  -4   9       30.63       27.86     15.90 o 
  10  -4   9        0.41       28.72     18.24 o 
 -10  -3   9        0.52       18.43     18.83 o 
  -9  -3   9        2.00        0.06     16.53 o 
  -8  -3   9       52.70       44.51     17.99 o 
  -7  -3   9      638.08      601.00     45.77 o 
  -6  -3   9      584.20      571.05     35.74 o 
  -5  -3   9      282.64      225.77     21.45 o 
  -4  -3   9        3.72       10.07     18.99 o 
  -3  -3   9      568.12      566.34     24.52 o 
  -2  -3   9        0.24        3.19     15.72 o 
  -1  -3   9        6.63       12.21     16.14 o 
   0  -3   9      333.76      324.30     22.09 o 
   1  -3   9      304.88      301.77     20.43 o 
   2  -3   9      213.17      204.95     18.12 o 
   3  -3   9        1.94       -1.25     17.50 o 
   4  -3   9      110.48      110.46     16.82 o 
   5  -3   9       27.43       24.77     15.26 o 
   6  -3   9        0.02        0.04     19.33 o 
   7  -3   9       46.93       39.22     13.38 o 
   8  -3   9        0.20       34.59     16.87 o 
   9  -3   9       17.87       22.81     14.38 o 
 -11  -2   9        9.10       14.37     16.69 o 
 -10  -2   9       10.94       18.89     17.14 o 
  -9  -2   9       40.82       40.43     15.96 o 
  -8  -2   9       30.05       39.92     16.59 o 
  -7  -2   9        8.06        7.66     17.99 o 
  -6  -2   9        0.01        8.60     17.97 o 
  -5  -2   9       36.29       53.42     19.33 o 
  -4  -2   9        0.01        3.15     17.59 o 
  -3  -2   9     1025.73     1000.10     66.75 o 
  -2  -2   9       84.81       96.93     18.44 o 
  -1  -2   9        0.06        6.39     15.88 o 
   0  -2   9     4756.27     5456.53    311.80 o 
   1  -2   9      220.33      221.95     21.76 o 
   2  -2   9       17.84       21.01     17.23 o 
   3  -2   9       13.89       17.87     15.17 o 
   4  -2   9       13.15       14.28     14.11 o 
   5  -2   9        5.46       14.58     13.96 o 
   6  -2   9       28.66       19.54     16.77 o 
   7  -2   9       17.79       15.18     12.35 o 
   8  -2   9       46.84       52.42     15.23 o 
   9  -2   9        3.30       39.46     17.62 o 
 -11  -1   9      102.71      132.01     19.22 o 
 -10  -1   9       75.91       92.70     20.09 o 
  -9  -1   9        0.06       -3.63     17.81 o 
  -8  -1   9       81.45       65.21     18.23 o 
  -7  -1   9        0.32        4.92     16.22 o 
  -6  -1   9       39.61       42.61     17.94 o 
  -5  -1   9       29.02       18.25     16.90 o 
  -4  -1   9       25.35       39.03     15.44 o 
  -3  -1   9      736.50      805.11     71.67 o 
  -2  -1   9      151.12      166.34     18.20 o 
  -1  -1   9        1.20       10.40     17.85 o 
   0  -1   9      211.99      196.21     17.64 o 
   1  -1   9       11.89       11.12     14.96 o 
   2  -1   9        0.70       11.22     17.41 o 
   3  -1   9       14.41       16.98     18.06 o 
   4  -1   9       42.61       49.90     18.71 o 
   5  -1   9        1.59       15.96     15.51 o 
   6  -1   9       44.73       59.16     13.96 o 
   7  -1   9        0.85       12.09     14.26 o 
   8  -1   9        7.30        2.22     13.56 o 
   9  -1   9        2.84       33.55     16.14 o 
 -11   0   9        6.17        8.58     15.62 o 
 -10   0   9        2.41       10.70     20.11 o 
  -9   0   9        0.56       15.35     17.98 o 
  -8   0   9      168.67      152.22     18.96 o 
  -7   0   9      200.59      206.13     21.32 o 
  -6   0   9       15.20       14.14     19.66 o 
  -5   0   9      112.06      130.06     17.85 o 
  -4   0   9        3.16        5.12     16.00 o 
  -3   0   9      173.52      167.05     16.17 o 
  -2   0   9      195.24      198.73     17.63 o 
  -1   0   9       31.95       43.40     18.35 o 
   0   0   9        5.52        7.71     16.84 o 
   1   0   9       30.68       35.68     13.43 o 
   2   0   9       30.13       48.14     14.67 o 
   3   0   9       56.67       68.13     19.96 o 
   4   0   9       82.17       83.34     16.20 o 
   5   0   9       10.68       19.74     18.16 o 
   6   0   9        7.47        9.35     13.46 o 
   7   0   9       28.11       32.88     15.38 o 
   8   0   9        1.75        6.63     15.90 o 
 -11   1   9       17.88       -0.14     17.36 o 
 -10   1   9       20.32       37.53     16.10 o 
  -9   1   9        4.76        6.81     18.06 o 
  -8   1   9       14.80       12.46     17.79 o 
  -7   1   9      194.30      229.71     21.36 o 
  -6   1   9       68.89       72.79     15.40 o 
  -5   1   9      116.60      133.53     15.52 o 
  -4   1   9      597.93      633.02     22.59 o 
  -3   1   9       42.76       62.68     18.08 o 
  -2   1   9      254.32      256.79     19.96 o 
  -1   1   9        4.87       -0.02     16.11 o 
   0   1   9      148.47      147.63     20.02 o 
   1   1   9       62.65       67.70     15.58 o 
   2   1   9       27.28       26.82     14.54 o 
   3   1   9       38.94       29.14     19.38 o 
   4   1   9       25.08       29.36     15.09 o 
   5   1   9        5.22       -0.62     15.19 o 
   6   1   9        1.74       -5.94     17.55 o 
   7   1   9        0.59       13.99     18.17 o 
   8   1   9        3.09       -6.77     13.43 o 
 -11   2   9        6.25        5.44     17.14 o 
 -10   2   9        4.56        6.91     20.00 o 
  -9   2   9        2.76       13.33     18.13 o 
  -8   2   9      129.91       98.75     16.20 o 
  -7   2   9       85.78       98.32     19.22 o 
  -6   2   9      150.51      164.53     17.54 o 
  -5   2   9        5.18       11.07     14.27 o 
  -4   2   9       71.70       51.82     17.57 o 
  -3   2   9        9.57       14.92     18.47 o 
  -2   2   9        2.22        8.53     17.92 o 
  -1   2   9        2.65       23.67     18.35 o 
   0   2   9      337.11      325.97     20.54 o 
   1   2   9        8.73        4.27     19.08 o 
   2   2   9        2.40       14.58     16.55 o 
   3   2   9       13.76       15.82     12.09 o 
   4   2   9       49.86       62.82     18.55 o 
   5   2   9        0.00        6.02     13.31 o 
   6   2   9       25.02       47.86     18.55 o 
   7   2   9       45.06       71.09     19.66 o 
   8   2   9       31.35       19.11     18.39 o 
 -11   3   9        3.12       13.83     20.65 o 
 -10   3   9        0.58        4.01     16.35 o 
  -9   3   9       88.86      100.47     18.99 o 
  -8   3   9       56.11       51.54     18.60 o 
  -7   3   9        4.21        9.48     12.77 o 
  -6   3   9       27.13       37.41     15.54 o 
  -5   3   9      533.46      582.02     22.45 o 
  -4   3   9      194.27      173.71     16.52 o 
  -3   3   9       22.62       38.46     18.07 o 
  -2   3   9        4.84       10.34     17.78 o 
  -1   3   9      140.14      165.33     23.32 o 
   0   3   9       16.29       29.41     15.46 o 
   1   3   9       18.49       25.89     16.89 o 
   2   3   9       28.71       25.80     12.50 o 
   3   3   9        3.69        1.16     15.83 o 
   4   3   9        0.01        5.27     15.21 o 
   5   3   9       27.75       54.14     18.48 o 
   6   3   9        1.40       10.05     15.15 o 
   7   3   9       35.94       42.48     19.32 o 
 -11   4   9       13.35       12.88     20.52 o 
 -10   4   9        4.61       30.83     18.82 o 
  -9   4   9        0.27       15.41     17.85 o 
  -8   4   9       88.29      108.45     18.85 o 
  -7   4   9       64.77       70.95     16.10 o 
  -6   4   9       23.44       33.52     14.83 o 
  -5   4   9      315.76      312.43     19.98 o 
  -4   4   9        0.39       22.65     17.57 o 
  -3   4   9      884.48      878.10     70.65 o 
  -2   4   9      165.59      167.25     19.40 o 
  -1   4   9      181.84      167.59     22.51 o 
   0   4   9      185.40      247.38     18.55 o 
   1   4   9        5.62       18.37     15.93 o 
   2   4   9       47.35       53.51     14.08 o 
   3   4   9        7.83        9.39     13.11 o 
   4   4   9        6.82       18.84     17.89 o 
   5   4   9       57.27       44.26     15.56 o 
   6   4   9        1.77        6.25     15.28 o 
 -10   5   9       10.64       11.57     16.77 o 
  -9   5   9       19.57       19.22     16.10 o 
  -8   5   9        8.58       20.33     15.55 o 
  -7   5   9        5.71        9.66     14.86 o 
  -6   5   9      168.94      164.14     17.22 o 
  -5   5   9       13.84       37.54     17.20 o 
  -4   5   9      217.84      228.21     24.26 o 
  -3   5   9      106.89      119.48     21.10 o 
  -2   5   9      263.18      287.99     38.48 o 
  -1   5   9        3.21       18.51     13.92 o 
   0   5   9      244.50      266.49     33.72 o 
   1   5   9      186.39      176.83     16.11 o 
   2   5   9       51.60       62.21     15.64 o 
   3   5   9        1.13        6.82     14.18 o 
   4   5   9       51.83       49.95     18.04 o 
   5   5   9        0.89       22.73     17.57 o 
   6   5   9        1.57       26.41     18.83 o 
 -10   6   9       15.83       18.14     19.22 o 
  -9   6   9       43.20       40.71     23.91 o 
  -8   6   9        7.13        8.00     13.32 o 
  -7   6   9       85.24      103.94     16.80 o 
  -6   6   9       27.83       45.98     16.74 o 
  -5   6   9        0.05       10.36     13.48 o 
  -4   6   9        1.99       25.13     20.20 o 
  -3   6   9        6.29        7.89     17.45 o 
  -2   6   9       69.38       70.10     23.87 o 
  -1   6   9       36.37       43.38     14.66 o 
   0   6   9       12.34       22.11     17.35 o 
   1   6   9        8.36        5.85     15.25 o 
   2   6   9        3.03        7.67     12.25 o 
   3   6   9        1.95       13.82     12.18 o 
   4   6   9        0.09       11.69     17.20 o 
   5   6   9        2.59       10.84     18.36 o 
 -10   7   9        0.76        1.96     25.27 o 
  -9   7   9       36.06       43.18     14.22 o 
  -8   7   9        0.83        6.16     14.15 o 
  -7   7   9        8.92        9.42     15.11 o 
  -6   7   9       32.27       38.93     16.19 o 
  -5   7   9      328.06      331.26     23.87 o 
  -4   7   9      446.30      439.73     18.83 o 
  -3   7   9       11.29       12.86     19.60 o 
  -2   7   9        4.57       16.96     19.16 o 
  -1   7   9       32.81       66.94     19.38 o 
   0   7   9        7.77       14.27     13.40 o 
   1   7   9       47.54       52.05     15.89 o 
   2   7   9        5.33        7.40     14.29 o 
   3   7   9        4.57       12.78     14.04 o 
   4   7   9       79.27      104.33     19.07 o 
  -9   8   9       25.56       41.16     14.05 o 
  -8   8   9        0.59       -4.98     13.74 o 
  -7   8   9       10.41       14.22     14.00 o 
  -6   8   9        0.49        3.58     13.77 o 
  -5   8   9       39.40       38.98     19.74 o 
  -4   8   9       36.95       46.75     24.49 o 
  -3   8   9       29.58       50.28     15.47 o 
  -2   8   9        2.16        6.44     12.71 o 
  -1   8   9       13.65        8.45     13.19 o 
   0   8   9        7.42       16.50     13.38 o 
   1   8   9        9.80        2.75     12.04 o 
   2   8   9       20.06       25.44     13.19 o 
   3   8   9        8.02        5.97     13.10 o 
  -8   9   9       30.56       32.84     16.70 o 
  -7   9   9        7.20        3.99     14.32 o 
  -6   9   9        1.16        1.79     14.62 o 
  -5   9   9       12.84       18.85     13.35 o 
  -4   9   9       26.38       23.42     13.69 o 
  -3   9   9      124.12      137.06     20.16 o 
  -2   9   9       48.80       31.59     18.35 o 
  -1   9   9        6.01       27.94     21.28 o 
   0   9   9       22.15       12.69     13.86 o 
   1   9   9        2.19      -13.24     13.24 o 
   2   9   9        1.29       -7.71     13.81 o 
  -7  10   9        3.99       -3.17     13.59 o 
  -6  10   9        2.86        7.98     14.21 o 
  -5  10   9       10.44       12.92     15.61 o 
  -4  10   9       18.67       26.04     16.08 o 
  -3  10   9       18.92       16.16     15.12 o 
  -2  10   9        7.60       -4.38     14.13 o 
  -1  10   9        6.09        3.71     14.54 o 
   0  10   9        9.16       14.73     16.33 o 
  -5  11   9        0.26       -8.64     20.59 o 
  -4  11   9        2.04       14.10     15.25 o 
  -3  11   9        4.40        7.66     14.03 o 
  -2  11   9        0.36        7.16     26.66 o 
   2 -18  10        0.22        2.22     32.78 o 
   3 -18  10        5.93      -15.35     33.52 o 
  -1 -17  10        0.28       -0.38     14.97 o 
   0 -17  10        0.84       -5.28     14.16 o 
   1 -17  10        4.05       17.39     16.37 o 
   2 -17  10       55.60       60.67     14.78 o 
   3 -17  10       43.94       33.80     15.45 o 
   4 -17  10       35.34       40.66     13.13 o 
   5 -17  10        1.46        2.32     17.66 o 
   6 -17  10        2.47       -3.87     17.70 o 
  -3 -16  10       19.07       36.29     39.15 o 
  -2 -16  10        8.80       25.44     16.48 o 
  -1 -16  10        4.36        5.85     16.34 o 
   0 -16  10        8.06       12.20     14.92 o 
   1 -16  10       45.92       48.94     14.98 o 
   2 -16  10        0.06       -0.87     15.22 o 
   3 -16  10        0.26        0.68     14.67 o 
   4 -16  10       12.25       10.63     12.93 o 
   5 -16  10       33.51       25.89     13.66 o 
   6 -16  10       87.39       89.60     16.84 o 
   7 -16  10       59.32       70.44     14.85 o 
  -4 -15  10        0.23        1.54     16.56 o 
  -3 -15  10       33.80       38.65     16.26 o 
  -2 -15  10       10.35       25.12     18.79 o 
  -1 -15  10        2.76        4.66     13.63 o 
   0 -15  10        3.88        8.60     13.11 o 
   1 -15  10       93.32       84.73     13.86 o 
   2 -15  10       16.74       24.01     14.01 o 
   3 -15  10       47.98       36.73     18.47 o 
   4 -15  10       61.39       75.30     15.72 o 
   5 -15  10        4.76        9.76     15.11 o 
   6 -15  10       31.96       43.36     15.15 o 
   7 -15  10        0.53       -1.81     14.09 o 
   8 -15  10       13.14       15.45     20.32 o 
  -5 -14  10        0.00        3.80     16.22 o 
  -4 -14  10        0.51        5.20     15.99 o 
  -3 -14  10        1.82        7.33     19.99 o 
  -2 -14  10       57.57       58.78     20.43 o 
  -1 -14  10       76.58       69.22     13.41 o 
   0 -14  10      176.88      200.62     16.89 o 
   1 -14  10      129.60      154.89     16.69 o 
   2 -14  10       89.76       82.20     15.62 o 
   3 -14  10       36.92       41.93     14.97 o 
   4 -14  10      107.87       96.99     16.58 o 
   5 -14  10      100.15      108.05     16.57 o 
   6 -14  10      332.38      326.68     20.47 o 
   7 -14  10      184.75      164.80     24.88 o 
   8 -14  10       56.51       48.11     16.16 o 
  -6 -13  10        0.24       13.93     18.72 o 
  -5 -13  10       20.30        9.86     15.89 o 
  -4 -13  10        0.49       15.06     16.43 o 
  -3 -13  10        3.58       -4.34     18.93 o 
  -2 -13  10        6.15      -11.15     14.52 o 
  -1 -13  10      101.59       87.86     15.02 o 
   0 -13  10      487.68      529.79     22.20 o 
   1 -13  10      191.17      213.60     26.89 o 
   2 -13  10       66.99       55.46     19.08 o 
   3 -13  10      106.60      114.28     21.88 o 
   4 -13  10        9.61       15.82     21.20 o 
   5 -13  10      185.10      212.10     16.74 o 
   6 -13  10      711.96      744.36     60.13 o 
   7 -13  10        9.53       35.66     19.00 o 
   8 -13  10        6.02       19.80     13.00 o 
   9 -13  10       11.56       -6.30     16.61 o 
  -6 -12  10       61.73       77.42     16.25 o 
  -5 -12  10        5.54        1.51     19.03 o 
  -4 -12  10        7.19       12.15     15.60 o 
  -3 -12  10        6.94       11.76     16.35 o 
  -2 -12  10     1271.75     1180.63     39.63 o 
  -1 -12  10       10.94       12.74     14.98 o 
   0 -12  10       91.83       91.19     16.92 o 
   1 -12  10       19.42       24.43     13.73 o 
   2 -12  10       97.49      111.75     15.31 o 
   3 -12  10        5.09       12.48     14.35 o 
   4 -12  10       45.67       63.24     20.84 o 
   5 -12  10        0.69        6.44     14.25 o 
   6 -12  10       10.22       42.62     17.81 o 
   7 -12  10        2.19        6.37     16.24 o 
   8 -12  10        5.99        3.91     18.60 o 
   9 -12  10       61.58       41.71     16.20 o 
  -7 -11  10       27.85       41.15     18.10 o 
  -6 -11  10       59.00       64.14     16.27 o 
  -5 -11  10       14.17        7.06     18.62 o 
  -4 -11  10      163.69      171.19     20.20 o 
  -3 -11  10      503.74      507.79     24.61 o 
  -2 -11  10       45.52       65.86     15.90 o 
  -1 -11  10       19.82       40.53     22.81 o 
   0 -11  10       11.50        8.27     16.25 o 
   1 -11  10        6.70        8.79     18.04 o 
   2 -11  10        0.34       10.92     14.62 o 
   3 -11  10      105.72      113.88     17.90 o 
   4 -11  10        0.56       11.95     14.61 o 
   5 -11  10       25.72       25.40     13.85 o 
   6 -11  10        3.03        5.43     17.03 o 
   7 -11  10       12.32        5.04     15.02 o 
   8 -11  10       13.28       10.94     15.14 o 
   9 -11  10       35.80       18.49     15.47 o 
  -8 -10  10        1.59       -2.80     15.81 o 
  -7 -10  10        0.90        5.37     15.30 o 
  -6 -10  10        9.30       18.48     14.92 o 
  -5 -10  10      127.74      112.43     15.36 o 
  -4 -10  10      185.70      194.72     22.09 o 
  -3 -10  10      222.15      233.66     23.42 o 
  -2 -10  10      292.37      325.18     43.67 o 
  -1 -10  10      196.86      193.06     24.41 o 
   0 -10  10       17.34       31.29     20.66 o 
   1 -10  10        0.14        2.06     16.98 o 
   2 -10  10       28.47       51.52     18.06 o 
   3 -10  10      153.74      153.40     16.08 o 
   4 -10  10      109.83      102.39     15.70 o 
   5 -10  10        0.89        6.34     17.10 o 
   6 -10  10        0.27        8.79     15.10 o 
   7 -10  10       35.94       37.18     11.89 o 
   8 -10  10        5.48       22.69     16.90 o 
   9 -10  10       22.32       26.01     12.74 o 
  -8  -9  10       16.01       16.45     15.71 o 
  -7  -9  10       26.55       54.73     16.31 o 
  -6  -9  10        3.25       12.51     18.38 o 
  -5  -9  10      139.72      166.47     18.33 o 
  -4  -9  10      229.13      212.07     17.86 o 
  -3  -9  10       51.59       67.76     18.28 o 
  -2  -9  10       95.91      107.14     24.75 o 
  -1  -9  10      164.38      139.75     34.58 o 
   0  -9  10      293.31      279.66     25.71 o 
   1  -9  10      209.87      224.99     19.34 o 
   2  -9  10      390.78      364.88     19.60 o 
   3  -9  10       59.19       47.35     17.64 o 
   4  -9  10       74.16       78.50     17.36 o 
   5  -9  10      113.75      126.85     15.73 o 
   6  -9  10        2.01      -17.37     17.68 o 
   7  -9  10       27.72       27.20     15.37 o 
   8  -9  10       19.51       18.52     13.11 o 
   9  -9  10       87.83       72.30     14.67 o 
  10  -9  10        1.07        5.14     13.59 o 
  -9  -8  10        0.13        5.27     13.56 o 
  -8  -8  10       24.70       43.61     14.41 o 
  -7  -8  10       50.43       31.69     12.18 o 
  -6  -8  10      177.21      168.55     16.51 o 
  -5  -8  10      136.01      124.72     16.00 o 
  -4  -8  10      209.38      187.90     20.97 o 
  -3  -8  10      173.37      139.82     20.48 o 
  -2  -8  10       47.51       66.72     20.24 o 
  -1  -8  10      532.64      450.14     31.82 o 
   0  -8  10      161.40      144.36     21.11 o 
   1  -8  10      298.27      330.04     23.06 o 
   2  -8  10      198.14      198.45     19.15 o 
   3  -8  10        0.13        0.97     17.60 o 
   4  -8  10       76.44       65.89     18.59 o 
   5  -8  10        4.08       -4.74     17.35 o 
   6  -8  10        7.03       29.52     22.28 o 
   7  -8  10       41.70       60.77     21.86 o 
   8  -8  10       11.18        7.56     16.76 o 
   9  -8  10       55.37       47.90     22.04 o 
  10  -8  10       23.75       38.80     16.92 o 
  -9  -7  10        0.03       12.30     15.83 o 
  -8  -7  10        1.92        6.16     14.04 o 
  -7  -7  10      125.01      107.79     16.35 o 
  -6  -7  10       57.46       44.04     16.36 o 
  -5  -7  10      366.32      372.91     38.88 o 
  -4  -7  10      133.78      131.39     18.67 o 
  -3  -7  10      421.97      419.55     23.96 o 
  -2  -7  10       75.82       62.99     24.69 o 
  -1  -7  10        1.70       -4.72     24.10 o 
   0  -7  10       15.63       10.85     18.19 o 
   1  -7  10      130.37      159.33     18.59 o 
   2  -7  10       15.07        6.32     18.62 o 
   3  -7  10       78.09       82.57     23.04 o 
   4  -7  10       28.33       45.47     19.24 o 
   5  -7  10      119.55      136.48     22.71 o 
   6  -7  10       55.00       60.35     23.87 o 
   7  -7  10       91.02       91.86     19.13 o 
   8  -7  10        1.05      -14.70     15.43 o 
   9  -7  10        0.06       -1.71     17.53 o 
  10  -7  10        0.07       13.16     22.91 o 
  -9  -6  10        1.96       -1.03     13.26 o 
  -8  -6  10       24.22       18.31     15.58 o 
  -7  -6  10       53.59       42.05     15.84 o 
  -6  -6  10      216.72      190.21     22.47 o 
  -5  -6  10        6.83        5.58     17.62 o 
  -4  -6  10        0.71       13.19     16.47 o 
  -3  -6  10        8.62       -3.74     22.78 o 
  -2  -6  10       79.05       77.92     20.45 o 
  -1  -6  10      368.22      349.45     24.63 o 
   0  -6  10        0.97        3.50     16.58 o 
   1  -6  10       34.40       39.75     15.48 o 
   2  -6  10        5.66       16.55     15.53 o 
   3  -6  10       59.83       64.97     14.35 o 
   4  -6  10       78.47       62.08     16.61 o 
   5  -6  10        6.02       18.76     21.50 o 
   6  -6  10        8.30       31.26     20.80 o 
   7  -6  10       19.54       31.16     16.62 o 
   8  -6  10        7.77       -1.66     17.90 o 
   9  -6  10       15.76        5.02     20.26 o 
  10  -6  10        7.49       18.76     26.17 o 
 -10  -5  10        8.42        9.05     15.95 o 
  -9  -5  10      103.63       94.69     13.88 o 
  -8  -5  10       38.35       23.52     18.79 o 
  -7  -5  10       46.37       42.76     17.18 o 
  -6  -5  10        1.51       15.71     15.34 o 
  -5  -5  10      342.30      349.69     24.22 o 
  -4  -5  10      149.10      155.41     21.54 o 
  -3  -5  10      148.45      138.59     23.21 o 
  -2  -5  10      191.90      176.99     19.34 o 
  -1  -5  10       27.68       24.45     16.03 o 
   0  -5  10        2.64       -4.37     17.82 o 
   1  -5  10       45.01       44.70     16.96 o 
   2  -5  10        8.46        8.61     13.19 o 
   3  -5  10      675.49      693.00     22.44 o 
   4  -5  10        0.51       -0.56     12.54 o 
   5  -5  10       83.04       73.71     17.15 o 
   6  -5  10        0.02        5.63     14.08 o 
   7  -5  10       39.37       40.52     20.23 o 
   8  -5  10       54.54       59.16     15.62 o 
   9  -5  10       10.58       15.31     17.36 o 
 -10  -4  10       10.62        0.92     15.94 o 
  -9  -4  10        1.13       21.64     16.54 o 
  -8  -4  10      137.69      142.34     17.07 o 
  -7  -4  10        0.00       -3.50     15.24 o 
  -6  -4  10      842.11      859.02     51.36 o 
  -5  -4  10      437.41      365.91     19.95 o 
  -4  -4  10      124.05      133.11     20.24 o 
  -3  -4  10      128.68      135.03     20.81 o 
  -2  -4  10      911.60      970.42     52.30 o 
  -1  -4  10      155.34      153.47     19.88 o 
   0  -4  10       44.87       50.14     18.13 o 
   1  -4  10       55.80       71.87     17.22 o 
   2  -4  10        3.66       14.88     16.67 o 
   3  -4  10       17.10       40.34     14.42 o 
   4  -4  10      125.46      123.68     14.57 o 
   5  -4  10        3.02        8.27     12.76 o 
   6  -4  10       18.04       19.48     19.35 o 
   7  -4  10       21.01       28.89     13.92 o 
   8  -4  10        3.69       12.91     13.80 o 
   9  -4  10        0.14       16.59     16.18 o 
 -10  -3  10       16.86       17.03     16.73 o 
  -9  -3  10        0.53        5.01     18.46 o 
  -8  -3  10      120.31      117.31     18.35 o 
  -7  -3  10        6.22       11.13     16.29 o 
  -6  -3  10      220.92      204.23     21.51 o 
  -5  -3  10       58.15       57.20     19.27 o 
  -4  -3  10       14.91       22.93     16.22 o 
  -3  -3  10      253.98      269.11     28.87 o 
  -2  -3  10      234.33      294.82     25.76 o 
  -1  -3  10     1033.54     1159.61     84.73 o 
   0  -3  10       66.58       69.55     24.02 o 
   1  -3  10      847.29      892.45     30.38 o 
   2  -3  10      121.87      134.34     18.87 o 
   3  -3  10      160.20      162.45     19.60 o 
   4  -3  10      139.36      157.89     20.28 o 
   5  -3  10       84.89       66.57     21.71 o 
   6  -3  10       20.86       31.13     17.41 o 
   7  -3  10        6.94       14.05     15.11 o 
   8  -3  10        0.04       -1.62     17.37 o 
   9  -3  10        9.58        9.42     14.76 o 
 -10  -2  10        1.33        9.29     18.66 o 
  -9  -2  10       18.75        9.08     19.20 o 
  -8  -2  10        0.01       -3.20     17.36 o 
  -7  -2  10        4.51       18.34     17.77 o 
  -6  -2  10       38.61       47.69     19.74 o 
  -5  -2  10      200.75      170.39     19.28 o 
  -4  -2  10      143.63      174.20     17.15 o 
  -3  -2  10      186.03      181.35     17.31 o 
  -2  -2  10      339.30      427.73     33.32 o 
  -1  -2  10      474.40      501.59     41.51 o 
   0  -2  10      147.57      193.86     16.84 o 
   1  -2  10       54.54       55.47     17.51 o 
   2  -2  10     1636.40     1715.08     34.09 o 
   3  -2  10       48.82       55.75     16.37 o 
   4  -2  10      623.60      628.15     59.59 o 
   5  -2  10       19.11       21.23     13.55 o 
   6  -2  10        0.76        7.63     17.66 o 
   7  -2  10        9.28       13.61     15.93 o 
   8  -2  10       16.52       36.94     18.53 o 
   9  -2  10        0.47       15.85     17.47 o 
 -11  -1  10       17.43       34.26     21.77 o 
 -10  -1  10      133.04      119.83     20.27 o 
  -9  -1  10        0.27       10.26     16.80 o 
  -8  -1  10       19.53       25.14     17.44 o 
  -7  -1  10     1228.43     1337.46     70.17 o 
  -6  -1  10       93.30       72.70     20.35 o 
  -5  -1  10       20.10       25.22     16.34 o 
  -4  -1  10       60.54       82.30     16.80 o 
  -3  -1  10      431.58      489.00     40.61 o 
  -2  -1  10       60.05       53.69     17.22 o 
  -1  -1  10      108.01      105.49     17.69 o 
   0  -1  10      271.91      314.04     25.15 o 
   1  -1  10      639.08      725.81     35.62 o 
   2  -1  10        0.02        1.53     18.56 o 
   3  -1  10       83.40       45.73     25.60 o 
   4  -1  10       41.83       63.79     17.03 o 
   5  -1  10       20.71       22.92     14.77 o 
   6  -1  10       29.88       33.58     15.44 o 
   7  -1  10      174.70      166.60     18.25 o 
   8  -1  10        0.11       -6.33     14.27 o 
 -11   0  10        1.42       18.08     20.57 o 
 -10   0  10        0.02       -5.65     18.78 o 
  -9   0  10        0.21        6.64     16.07 o 
  -8   0  10       39.56       34.78     15.90 o 
  -7   0  10       42.84       47.56     18.72 o 
  -6   0  10      239.65      272.69     22.32 o 
  -5   0  10      230.36      228.69     17.59 o 
  -4   0  10        3.86       11.37     15.62 o 
  -3   0  10       40.81       44.46     17.98 o 
  -2   0  10       54.06       81.76     19.48 o 
  -1   0  10      101.91      118.88     19.38 o 
   0   0  10      436.17      488.43     34.05 o 
   1   0  10       19.45       23.56     17.04 o 
   2   0  10      908.83     1000.19     63.33 o 
   3   0  10      385.64      380.35     29.90 o 
   4   0  10       23.50       33.28     18.34 o 
   5   0  10       37.54       53.37     15.85 o 
   6   0  10        1.53        5.22     14.75 o 
   7   0  10        0.97       -1.75     13.69 o 
   8   0  10        0.92        9.23     15.27 o 
 -11   1  10       18.39       12.85     17.40 o 
 -10   1  10        0.45       24.27     15.56 o 
  -9   1  10       18.12       26.12     19.18 o 
  -8   1  10      674.54      613.96     38.28 o 
  -7   1  10     1031.18     1137.76     29.15 o 
  -6   1  10      621.91      680.14     26.87 o 
  -5   1  10       10.34       19.17     16.38 o 
  -4   1  10       79.63       97.26     18.16 o 
  -3   1  10      276.03      325.98     24.28 o 
  -2   1  10      265.13      268.15     20.41 o 
  -1   1  10       68.65       92.93     19.10 o 
   0   1  10       84.44       79.24     18.99 o 
   1   1  10        0.01        0.27     14.73 o 
   2   1  10       10.55       10.77     16.06 o 
   3   1  10       86.63       88.58     20.42 o 
   4   1  10        0.58        8.61     15.02 o 
   5   1  10       17.03       19.61     17.76 o 
   6   1  10        0.17       -6.23     17.65 o 
   7   1  10       23.03       17.32     16.24 o 
 -10   2  10       44.60       37.51     19.00 o 
  -9   2  10       27.99       29.26     15.39 o 
  -8   2  10       14.94       20.78     18.59 o 
  -7   2  10       13.02       20.51     14.16 o 
  -6   2  10        8.20       24.47     15.83 o 
  -5   2  10        0.33        4.61     12.65 o 
  -4   2  10       11.90       26.01     18.75 o 
  -3   2  10      143.50      146.91     18.34 o 
  -2   2  10       71.83       75.86     21.35 o 
  -1   2  10       49.85       51.17     21.44 o 
   0   2  10       43.54       47.24     20.98 o 
   1   2  10        3.51       13.99     14.98 o 
   2   2  10      185.00      194.47     18.77 o 
   3   2  10       10.00       14.37     19.68 o 
   4   2  10        1.96       13.30     17.75 o 
   5   2  10        9.00        7.09     15.03 o 
   6   2  10       21.85       12.05     13.30 o 
   7   2  10       53.03       35.90     15.09 o 
 -10   3  10        1.68        7.54     18.76 o 
  -9   3  10       19.18       39.75     20.02 o 
  -8   3  10       15.20       32.67     18.83 o 
  -7   3  10        0.05        8.43     13.69 o 
  -6   3  10      409.42      433.90     19.86 o 
  -5   3  10        0.03        2.68     16.36 o 
  -4   3  10      416.25      443.82     24.48 o 
  -3   3  10        2.11        3.71     16.39 o 
  -2   3  10      487.46      501.51     57.39 o 
  -1   3  10       15.43       12.98     17.24 o 
   0   3  10       50.76       65.44     20.92 o 
   1   3  10       46.44       41.32     13.14 o 
   2   3  10        0.28       -7.87     14.09 o 
   3   3  10      110.61       99.93     13.33 o 
   4   3  10       19.28       18.94     18.22 o 
   5   3  10        0.80       -8.75     14.88 o 
   6   3  10        4.28        8.31     15.36 o 
 -10   4  10       52.29       61.15     20.04 o 
  -9   4  10        0.64       -2.20     19.86 o 
  -8   4  10       86.54       78.31     15.23 o 
  -7   4  10      385.68      409.69     20.07 o 
  -6   4  10       42.53       36.62     16.44 o 
  -5   4  10       84.01       77.01     15.71 o 
  -4   4  10      176.05      187.74     36.66 o 
  -3   4  10       62.37       72.18     20.91 o 
  -2   4  10      122.81      118.69     28.04 o 
  -1   4  10      175.98      191.98     18.02 o 
   0   4  10      114.31      117.85     14.90 o 
   1   4  10      154.52      166.55     18.19 o 
   2   4  10        0.04        5.49     15.67 o 
   3   4  10       45.18       51.62     11.94 o 
   4   4  10       26.78       21.72     18.36 o 
   5   4  10        0.32       -0.87     18.54 o 
   6   4  10        5.31        5.33     20.01 o 
 -10   5  10        1.21       11.91     20.73 o 
  -9   5  10        0.00        5.49     19.42 o 
  -8   5  10        4.49       13.95     16.80 o 
  -7   5  10       73.95       77.20     14.58 o 
  -6   5  10      426.73      441.91     17.97 o 
  -5   5  10       13.54       15.16     19.68 o 
  -4   5  10        0.35       17.09     16.07 o 
  -3   5  10       29.19       26.77     19.23 o 
  -2   5  10       59.59       48.37     19.20 o 
  -1   5  10       23.14       17.69     19.52 o 
   0   5  10        1.85       -7.96     15.73 o 
   1   5  10       40.60       40.10     14.63 o 
   2   5  10       55.69       57.16     12.89 o 
   3   5  10       29.25       20.31     15.42 o 
   4   5  10       13.00       11.60     19.35 o 
   5   5  10        0.01        6.66     18.73 o 
  -9   6  10       10.45        0.88     18.99 o 
  -8   6  10       34.15       52.77     14.85 o 
  -7   6  10        6.68       20.21     14.74 o 
  -6   6  10      119.47      119.79     18.42 o 
  -5   6  10      122.63      136.90     20.79 o 
  -4   6  10      233.14      230.60     21.85 o 
  -3   6  10       44.35       57.02     24.73 o 
  -2   6  10       31.71       30.03     13.80 o 
  -1   6  10       17.13       24.02     16.20 o 
   0   6  10        8.86       32.08     18.88 o 
   1   6  10        1.84       14.15     12.05 o 
   2   6  10        7.09        4.95     14.37 o 
   3   6  10        0.01        1.07     12.76 o 
   4   6  10        6.06        7.64     19.81 o 
  -9   7  10        0.94       13.73     13.81 o 
  -8   7  10       22.50       20.92     16.20 o 
  -7   7  10        5.98       12.47     16.82 o 
  -6   7  10      543.60      474.83     24.96 o 
  -5   7  10        3.87       14.20     15.98 o 
  -4   7  10       14.98        4.77     13.47 o 
  -3   7  10        4.79       17.89     18.83 o 
  -2   7  10      208.90      207.94     35.40 o 
  -1   7  10      179.66      177.60     16.90 o 
   0   7  10        0.30       12.19     18.23 o 
   1   7  10       18.62       24.32     13.91 o 
   2   7  10       35.20       48.42     13.96 o 
   3   7  10       14.40       13.38     13.38 o 
  -8   8  10       29.19       29.73     15.58 o 
  -7   8  10        0.30        3.16     13.06 o 
  -6   8  10       17.93       30.40     26.88 o 
  -5   8  10       40.17       31.56     13.96 o 
  -4   8  10       23.64       25.03     13.30 o 
  -3   8  10        1.88        1.55     15.47 o 
  -2   8  10       35.16       16.56     18.72 o 
  -1   8  10      146.54      110.16     16.64 o 
   0   8  10        2.14        5.21     15.25 o 
   1   8  10        0.54       17.00     13.67 o 
   2   8  10        5.79       19.03     14.08 o 
  -7   9  10       24.62       20.09     15.56 o 
  -6   9  10        3.05        7.67     19.56 o 
  -5   9  10       60.37       31.86     20.35 o 
  -4   9  10        2.75       11.55     14.42 o 
  -3   9  10      136.94      125.65     17.35 o 
  -2   9  10      262.38      237.30     17.97 o 
  -1   9  10      336.72      309.35     39.64 o 
   0   9  10        2.95       23.21     15.83 o 
   1   9  10        0.04       -0.35     19.38 o 
  -6  10  10        4.05        5.08     19.06 o 
  -5  10  10        0.01      -19.69     20.37 o 
  -4  10  10        2.81        1.47     17.75 o 
  -3  10  10       52.64       52.42     19.54 o 
  -2  10  10       39.72       24.02     16.70 o 
  -1 -17  11        0.57       20.99     21.07 o 
   0 -17  11       11.05        6.04     15.22 o 
   1 -17  11        0.77       12.44     19.61 o 
   2 -17  11        3.86       -4.24     18.86 o 
   3 -17  11       10.77       28.00     18.50 o 
   4 -17  11        9.50       19.26     17.68 o 
   5 -17  11        0.00       -6.92     14.04 o 
  -2 -16  11        2.81       16.92     20.65 o 
  -1 -16  11       23.20       33.13     16.23 o 
   0 -16  11        1.38       11.55     14.08 o 
   1 -16  11        0.04        0.67     19.68 o 
   2 -16  11        7.30        9.90     14.10 o 
   3 -16  11        5.92       23.27     17.25 o 
   4 -16  11       26.35       22.83     15.45 o 
   5 -16  11       31.70       18.12     15.37 o 
   6 -16  11       16.51       16.94     13.95 o 
   7 -16  11       88.35       49.12     23.50 o 
  -4 -15  11        0.18        5.59     17.78 o 
  -3 -15  11       12.61       26.55     18.04 o 
  -2 -15  11       10.47       12.30     15.49 o 
  -1 -15  11      103.95      107.69     16.28 o 
   0 -15  11       23.55       35.23     14.83 o 
   1 -15  11       46.22       55.23     18.50 o 
   2 -15  11       67.02       97.54     16.49 o 
   3 -15  11        2.18       13.43     16.17 o 
   4 -15  11       61.45       65.82     15.50 o 
   5 -15  11       12.22       25.33     13.79 o 
   6 -15  11        1.73       16.22     14.08 o 
   7 -15  11        0.34       12.90     14.02 o 
  -5 -14  11       25.39       49.74     17.30 o 
  -4 -14  11        2.40        5.93     15.91 o 
  -3 -14  11       45.02       58.79     20.82 o 
  -2 -14  11       35.83       32.77     20.21 o 
  -1 -14  11        8.06        0.60     17.21 o 
   0 -14  11        1.87        2.35     18.32 o 
   1 -14  11       65.20       38.08     16.42 o 
   2 -14  11       36.60       43.84     13.60 o 
   3 -14  11        0.15       -1.71     17.33 o 
   4 -14  11       43.05       52.61     27.45 o 
   5 -14  11        0.48        0.39     14.93 o 
   6 -14  11       44.55       29.83     17.75 o 
   7 -14  11       98.91       77.95     14.69 o 
   8 -14  11        7.99       21.13     14.64 o 
  -6 -13  11        4.32       13.98     24.16 o 
  -5 -13  11       18.40       20.20     15.89 o 
  -4 -13  11      104.97      117.49     20.40 o 
  -3 -13  11        0.16        4.07     17.36 o 
  -2 -13  11       72.84       64.27     21.22 o 
  -1 -13  11      109.96       69.39     20.28 o 
   0 -13  11        1.49       11.13     19.49 o 
   1 -13  11        5.71       16.75     15.59 o 
   2 -13  11       11.40       -8.39     18.96 o 
   3 -13  11       20.93       36.05     17.69 o 
   4 -13  11       26.76       43.55     18.28 o 
   5 -13  11        0.44        6.97     13.93 o 
   6 -13  11       13.41        7.14     15.05 o 
   7 -13  11        1.43       10.97     15.09 o 
   8 -13  11       78.41       47.50     14.31 o 
  -6 -12  11        0.16       12.25     19.12 o 
  -5 -12  11       36.28       29.74     16.51 o 
  -4 -12  11       44.17       28.26     17.22 o 
  -3 -12  11        3.93       23.42     15.29 o 
  -2 -12  11      144.51      163.51     24.92 o 
  -1 -12  11       11.55       15.88     19.36 o 
   0 -12  11       40.44       71.90     20.78 o 
   1 -12  11      396.46      447.52     23.92 o 
   2 -12  11        8.75        5.54     16.52 o 
   3 -12  11       62.27       91.19     18.64 o 
   4 -12  11      153.43      142.41     16.58 o 
   5 -12  11        0.05       -5.97     13.16 o 
   6 -12  11       21.69       25.26     17.32 o 
   7 -12  11        0.25        5.13     17.93 o 
   8 -12  11       17.63       25.70     15.42 o 
   9 -12  11       16.38       10.58     17.53 o 
  -7 -11  11       27.23       28.42     17.55 o 
  -6 -11  11        1.22        3.45     18.39 o 
  -5 -11  11        2.80        7.49     15.53 o 
  -4 -11  11        8.12        4.39     15.77 o 
  -3 -11  11      144.01      120.71     24.47 o 
  -2 -11  11        0.26        1.08     20.10 o 
  -1 -11  11      447.93      462.23     23.26 o 
   0 -11  11       26.99       12.43     17.40 o 
   1 -11  11      196.07      178.97     20.80 o 
   2 -11  11       15.12       35.09     15.11 o 
   3 -11  11       11.35       12.78     15.20 o 
   4 -11  11        5.63        2.98     15.89 o 
   5 -11  11       82.84       79.88     17.75 o 
   6 -11  11       12.88       12.35     12.08 o 
   7 -11  11        5.34        6.78     15.11 o 
   8 -11  11       10.11       29.24     18.06 o 
   9 -11  11        1.90        0.49     14.35 o 
  -8 -10  11       33.38       45.33     16.72 o 
  -7 -10  11       14.44       20.86     17.42 o 
  -6 -10  11       34.18       47.42     17.03 o 
  -5 -10  11        5.81       20.78     14.75 o 
  -4 -10  11      213.68      151.94     17.60 o 
  -3 -10  11        3.08        0.26     19.23 o 
  -2 -10  11       93.00       92.16     23.84 o 
  -1 -10  11       51.39       52.66     16.55 o 
   0 -10  11      291.50      317.99     22.05 o 
   1 -10  11       43.90       49.43     17.21 o 
   2 -10  11       16.52       13.28     18.94 o 
   3 -10  11       44.83       45.06     18.88 o 
   4 -10  11      108.51       95.34     15.04 o 
   5 -10  11       35.66       36.23     13.39 o 
   6 -10  11       40.60       48.47     15.25 o 
   7 -10  11        6.13       18.89     13.02 o 
   8 -10  11        0.71       13.44     18.18 o 
   9 -10  11        5.52       20.00     15.16 o 
  -8  -9  11        0.18        2.25     15.41 o 
  -7  -9  11       19.18       33.65     17.11 o 
  -6  -9  11        0.83       15.93     12.55 o 
  -5  -9  11       80.77       89.72     14.58 o 
  -4  -9  11      124.55      125.98     26.78 o 
  -3  -9  11      124.32      144.17     20.07 o 
  -2  -9  11       15.11       33.40     19.40 o 
  -1  -9  11        3.31       -0.65     19.25 o 
   0  -9  11      366.27      309.70     23.08 o 
   1  -9  11        4.80        9.91     15.58 o 
   2  -9  11       85.89       83.00     14.95 o 
   3  -9  11        3.64        1.27     17.41 o 
   4  -9  11        0.03       14.00     14.76 o 
   5  -9  11      191.33      206.46     17.37 o 
   6  -9  11      120.63      120.64     18.06 o 
   7  -9  11      108.99      105.72     16.31 o 
   8  -9  11      141.79      145.47     17.47 o 
   9  -9  11        7.05       18.98     15.51 o 
  -9  -8  11       16.40       24.53     18.87 o 
  -8  -8  11       15.49        9.90     15.79 o 
  -7  -8  11        0.70       19.38     16.06 o 
  -6  -8  11        6.91        3.10     13.00 o 
  -5  -8  11       19.47       31.75     15.84 o 
  -4  -8  11       21.16       18.41     17.85 o 
  -3  -8  11       16.73       24.16     18.53 o 
  -2  -8  11       16.62       34.86     17.24 o 
  -1  -8  11       48.98       30.57     19.53 o 
   0  -8  11      402.31      371.13     23.42 o 
   1  -8  11       13.16       20.32     13.97 o 
   2  -8  11       11.27       28.63     16.16 o 
   3  -8  11        0.88        4.92     17.51 o 
   4  -8  11       76.30       49.44     15.99 o 
   5  -8  11       26.24        9.42     20.86 o 
   6  -8  11       63.23       65.91     18.00 o 
   7  -8  11       10.37       17.02     15.23 o 
   8  -8  11        2.79       41.94     21.90 o 
   9  -8  11       65.02       64.48     23.72 o 
  -9  -7  11       40.52       50.37     15.01 o 
  -8  -7  11        3.19        4.86     14.78 o 
  -7  -7  11        0.50        2.75     14.57 o 
  -6  -7  11      188.34      172.43     18.01 o 
  -5  -7  11     1158.66     1120.97    102.17 o 
  -4  -7  11      538.17      498.93     33.47 o 
  -3  -7  11      107.07       74.30     23.70 o 
  -2  -7  11       25.41        6.64     23.41 o 
  -1  -7  11       36.02       58.67     23.89 o 
   0  -7  11      635.30      634.55     26.78 o 
   1  -7  11        4.48       13.87     18.72 o 
   2  -7  11        0.01        8.15     22.01 o 
   3  -7  11      187.13      168.91     17.47 o 
   4  -7  11       34.49       47.90     18.53 o 
   5  -7  11       64.02       47.80     14.78 o 
   6  -7  11       10.07        6.69     14.14 o 
   7  -7  11       19.44       15.35     12.02 o 
   8  -7  11       10.10       13.40     17.96 o 
   9  -7  11       39.07       23.43     13.67 o 
  -9  -6  11       33.25       17.76     14.56 o 
  -8  -6  11       66.21       51.87     14.65 o 
  -7  -6  11       24.09       27.46     15.32 o 
  -6  -6  11       66.35       50.49     16.11 o 
  -5  -6  11       85.04      101.85     17.75 o 
  -4  -6  11        0.00       12.61     16.48 o 
  -3  -6  11       59.15       48.28     22.60 o 
  -2  -6  11       60.59       46.21     18.73 o 
  -1  -6  11        1.72        5.19     21.42 o 
   0  -6  11       41.10       53.70     19.61 o 
   1  -6  11       16.17       17.42     17.23 o 
   2  -6  11       32.38       25.85     14.24 o 
   3  -6  11        8.41       24.21     14.45 o 
   4  -6  11       17.18       33.75     15.85 o 
   5  -6  11       43.76       51.51     16.78 o 
   6  -6  11       26.97       29.23     14.00 o 
   7  -6  11       27.11       12.10     12.67 o 
   8  -6  11        3.85       12.09     19.75 o 
   9  -6  11        0.12        0.05     15.84 o 
 -10  -5  11        0.26        3.47     17.17 o 
  -9  -5  11       11.78       -6.63     18.38 o 
  -8  -5  11        4.57        2.74     16.44 o 
  -7  -5  11       34.73       45.48     17.78 o 
  -6  -5  11       75.40       61.80     18.46 o 
  -5  -5  11       57.00       62.21     20.23 o 
  -4  -5  11      165.42      172.38     23.92 o 
  -3  -5  11        3.14       -8.52     20.66 o 
  -2  -5  11       19.98       43.46     23.24 o 
  -1  -5  11        3.27       11.85     18.79 o 
   0  -5  11        1.80        9.55     18.18 o 
   1  -5  11       73.75       88.90     19.46 o 
   2  -5  11        0.42        8.12     16.72 o 
   3  -5  11       18.92       33.67     17.59 o 
   4  -5  11        4.73        6.27     16.67 o 
   5  -5  11        4.33       14.35     14.88 o 
   6  -5  11        0.76        4.33     13.72 o 
   7  -5  11        4.64        5.59     12.79 o 
   8  -5  11       26.64       25.50     18.26 o 
   9  -5  11        6.13        7.66     18.44 o 
 -10  -4  11        3.63       11.97     18.77 o 
  -9  -4  11        2.17       10.91     16.06 o 
  -8  -4  11       10.08       19.96     15.62 o 
  -7  -4  11      343.35      312.06     21.32 o 
  -6  -4  11        1.15        3.18     15.59 o 
  -5  -4  11       11.20       25.74     18.12 o 
  -4  -4  11      131.85      170.30     22.44 o 
  -3  -4  11        0.00        1.01     20.31 o 
  -2  -4  11       79.03       92.60     18.37 o 
  -1  -4  11       40.67       50.99     18.86 o 
   0  -4  11      109.31      134.28     18.99 o 
   1  -4  11      201.34      220.43     21.70 o 
   2  -4  11       11.52       14.74     17.22 o 
   3  -4  11        0.91        3.15     17.25 o 
   4  -4  11        1.08        5.51     13.00 o 
   5  -4  11        0.04        6.93     14.43 o 
   6  -4  11       23.18       51.41     16.79 o 
   7  -4  11       16.53       13.72     19.02 o 
   8  -4  11      163.70      150.76     18.30 o 
   9  -4  11        4.05       18.35     14.22 o 
 -10  -3  11       73.82      109.04     19.95 o 
  -9  -3  11        4.71       -9.34     16.27 o 
  -8  -3  11        4.19       14.90     15.56 o 
  -7  -3  11       13.82       11.50     17.40 o 
  -6  -3  11       49.80       49.21     19.53 o 
  -5  -3  11       39.00       52.28     17.13 o 
  -4  -3  11        0.05        2.99     20.14 o 
  -3  -3  11      773.79      824.07     82.95 o 
  -2  -3  11       14.52       10.84     15.97 o 
  -1  -3  11      220.33      257.41     26.04 o 
   0  -3  11       34.49       43.94     17.73 o 
   1  -3  11      154.96      169.69     19.94 o 
   2  -3  11       13.08       30.89     18.73 o 
   3  -3  11        1.85        2.87     14.68 o 
   4  -3  11        1.55       11.79     17.60 o 
   5  -3  11      351.32      366.37     20.36 o 
   6  -3  11        2.28       -4.94     16.08 o 
   7  -3  11       25.55       19.43     18.79 o 
   8  -3  11        0.01        3.88     15.33 o 
 -10  -2  11       29.46       24.90     19.17 o 
  -9  -2  11        1.72        5.23     13.41 o 
  -8  -2  11        3.66        4.80     18.25 o 
  -7  -2  11       42.79       32.16     15.95 o 
  -6  -2  11      100.91       88.93     19.55 o 
  -5  -2  11        0.06       10.18     19.35 o 
  -4  -2  11       55.14       51.67     16.64 o 
  -3  -2  11      476.55      493.65     25.26 o 
  -2  -2  11      264.31      307.49     32.03 o 
  -1  -2  11       43.04       50.50     17.93 o 
   0  -2  11       38.79       39.00     16.65 o 
   1  -2  11        0.46        7.57     14.61 o 
   2  -2  11        6.63        9.17     17.94 o 
   3  -2  11        3.55       -2.39     14.60 o 
   4  -2  11      284.30      295.65     20.33 o 
   5  -2  11       15.27       43.41     20.94 o 
   6  -2  11       23.10       21.13     15.28 o 
   7  -2  11        0.11        9.07     12.94 o 
   8  -2  11       16.76        2.92     17.89 o 
 -10  -1  11       23.78       18.06     14.12 o 
  -9  -1  11      122.76      121.09     19.40 o 
  -8  -1  11       71.41       59.17     16.72 o 
  -7  -1  11       62.02       67.51     18.38 o 
  -6  -1  11      191.86      216.74     20.83 o 
  -5  -1  11       90.00      100.45     17.64 o 
  -4  -1  11       17.68       23.18     18.02 o 
  -3  -1  11      453.30      519.60     47.15 o 
  -2  -1  11      153.39      183.75     19.69 o 
  -1  -1  11      261.94      301.29     32.15 o 
   0  -1  11       72.48       94.44     17.92 o 
   1  -1  11       17.44       19.66     15.81 o 
   2  -1  11       38.91       42.11     18.97 o 
   3  -1  11       29.99       36.14     19.12 o 
   4  -1  11       15.01       25.04     17.04 o 
   5  -1  11        0.53       -1.92     17.28 o 
   6  -1  11        0.23       12.24     14.96 o 
   7  -1  11       88.11      101.00     22.18 o 
   8  -1  11        0.23        1.91     16.38 o 
 -10   0  11        5.19        9.96     16.30 o 
  -9   0  11       18.46       15.19     19.10 o 
  -8   0  11      228.57      235.35     20.72 o 
  -7   0  11      117.70      120.03     19.71 o 
  -6   0  11       63.67       62.26     16.82 o 
  -5   0  11       65.18       79.52     15.38 o 
  -4   0  11        3.56       14.69     17.08 o 
  -3   0  11       22.22       34.21     15.10 o 
  -2   0  11      100.70      132.31     24.18 o 
  -1   0  11      118.45      111.72     19.96 o 
   0   0  11        1.30        6.79     17.76 o 
   1   0  11       39.60       47.59     16.93 o 
   2   0  11      863.26      931.81     73.76 o 
   3   0  11      132.75      146.08     17.43 o 
   4   0  11        4.25        5.93     18.18 o 
   5   0  11       38.12       53.04     15.74 o 
   6   0  11        8.85        3.84     14.38 o 
   7   0  11        0.10      -15.23     15.23 o 
 -10   1  11       33.09       27.69     19.19 o 
  -9   1  11       26.44       29.31     14.47 o 
  -8   1  11      140.27      147.22     20.85 o 
  -7   1  11      115.52      130.77     20.19 o 
  -6   1  11       41.46       53.85     14.49 o 
  -5   1  11       48.23       56.25     17.71 o 
  -4   1  11        0.01        0.05     14.41 o 
  -3   1  11       95.34      113.53     23.59 o 
  -2   1  11        3.90       23.95     21.25 o 
  -1   1  11        0.38        6.04     20.22 o 
   0   1  11      149.02      182.61     22.81 o 
   1   1  11        0.14       14.95     17.51 o 
   2   1  11      131.75      153.40     17.94 o 
   3   1  11       47.40       66.09     19.37 o 
   4   1  11       10.30       13.74     15.40 o 
   5   1  11        0.51        0.18     17.80 o 
   6   1  11        3.76       12.76     17.53 o 
   7   1  11        0.61        0.12     18.78 o 
 -10   2  11       31.93       28.86     20.14 o 
  -9   2  11       27.47       20.32     16.14 o 
  -8   2  11        4.18        5.38     21.35 o 
  -7   2  11      629.58      638.31     21.14 o 
  -6   2  11        8.19       16.17     16.52 o 
  -5   2  11      299.51      286.27     19.66 o 
  -4   2  11       24.32       41.30     21.65 o 
  -3   2  11      383.50      419.71     23.03 o 
  -2   2  11       12.97       15.40     20.18 o 
  -1   2  11       86.42       79.86     18.54 o 
   0   2  11       46.94       52.31     22.64 o 
   1   2  11        7.74       12.57     16.58 o 
   2   2  11       51.63       60.48     16.92 o 
   3   2  11        0.07       19.00     19.29 o 
   4   2  11       54.61       54.53     15.61 o 
   5   2  11      220.72      202.93     20.47 o 
   6   2  11       33.01       38.10     18.11 o 
 -10   3  11        3.18       11.65     16.92 o 
  -9   3  11        0.26        0.56     16.50 o 
  -8   3  11        3.20       11.94     22.58 o 
  -7   3  11       56.93       44.07     13.06 o 
  -6   3  11      289.99      315.88     17.76 o 
  -5   3  11       17.70       40.10     20.13 o 
  -4   3  11      383.06      430.61     35.69 o 
  -3   3  11        3.72       11.26     19.66 o 
  -2   3  11      177.70      170.20     28.68 o 
  -1   3  11       10.40        8.95     19.81 o 
   0   3  11        0.00        3.33     19.40 o 
   1   3  11       19.29       30.32     15.01 o 
   2   3  11       12.21       15.68     15.24 o 
   3   3  11       22.49       33.46     12.76 o 
   4   3  11        0.31       18.20     15.73 o 
   5   3  11        2.35       16.23     18.37 o 
   6   3  11        9.45        7.47     15.98 o 
 -10   4  11        0.87       -8.48     17.96 o 
  -9   4  11        0.00       -0.76     16.76 o 
  -8   4  11        5.40       15.09     15.59 o 
  -7   4  11      174.36      201.33     20.73 o 
  -6   4  11      290.71      291.98     20.40 o 
  -5   4  11      294.75      362.08     24.44 o 
  -4   4  11       16.36        9.25     19.98 o 
  -3   4  11       24.87       27.95     19.65 o 
  -2   4  11        1.60       19.62     18.69 o 
  -1   4  11       54.06       55.24     20.08 o 
   0   4  11      170.88      160.44     21.77 o 
   1   4  11        0.34        8.12     13.09 o 
   2   4  11       38.92       42.13     15.36 o 
   3   4  11        8.18        7.93     12.49 o 
   4   4  11        0.03        5.47     15.88 o 
   5   4  11       37.82       29.15     19.57 o 
  -9   5  11       10.41       24.90     24.27 o 
  -8   5  11        6.52       24.31     17.31 o 
  -7   5  11       39.03       38.69     18.09 o 
  -6   5  11      107.04      139.92     19.79 o 
  -5   5  11       20.10        7.96     16.75 o 
  -4   5  11      174.22      200.42     18.27 o 
  -3   5  11      251.47      262.73     26.14 o 
  -2   5  11        3.81        7.70     13.05 o 
  -1   5  11       28.09       27.81     15.75 o 
   0   5  11        1.66       11.59     13.25 o 
   1   5  11        1.05       15.45     19.00 o 
   2   5  11        4.09        7.03     13.21 o 
   3   5  11       12.06       12.92     15.99 o 
   4   5  11        8.16       -0.47     19.28 o 
  -9   6  11        0.35        9.02     16.37 o 
  -8   6  11       10.30       15.79     13.35 o 
  -7   6  11        8.67       10.03     16.23 o 
  -6   6  11        1.23       43.89     21.34 o 
  -5   6  11      222.92      242.48     20.83 o 
  -4   6  11        0.87       15.18     15.73 o 
  -3   6  11       25.86       15.46     19.49 o 
  -2   6  11       45.85       44.13     18.39 o 
  -1   6  11        0.92       17.13     15.37 o 
   0   6  11        0.31       18.49     19.15 o 
   1   6  11        0.12       -6.09     19.25 o 
   2   6  11        9.13       16.45     13.80 o 
   3   6  11        2.25        7.41     12.62 o 
  -8   7  11        6.97        7.94     16.93 o 
  -7   7  11        6.93       10.24     21.11 o 
  -6   7  11       20.45       24.14     21.23 o 
  -5   7  11       75.17       90.60     18.62 o 
  -4   7  11       12.11       20.22     19.13 o 
  -3   7  11        2.69       -2.46     24.09 o 
  -2   7  11       68.88       79.97     16.30 o 
  -1   7  11        0.51       11.71     15.38 o 
   0   7  11        1.50        6.66     25.05 o 
   1   7  11        0.24       22.40     14.72 o 
   2   7  11       16.11       30.33     15.04 o 
  -7   8  11        9.38       33.16     21.31 o 
  -6   8  11        2.01       13.09     19.44 o 
  -5   8  11        7.83       12.91     16.08 o 
  -4   8  11       33.55        6.37     13.47 o 
  -3   8  11       72.93       43.47     16.17 o 
  -2   8  11        0.08       10.58     15.23 o 
  -1   8  11       24.95       11.04     18.74 o 
   0   8  11       10.00       17.39     15.84 o 
   1   8  11       68.53       39.48     26.86 o 
  -6   9  11        1.19       -7.90     19.80 o 
  -5   9  11        1.41        9.38     18.78 o 
  -4   9  11      109.64      113.66     38.78 o 
  -3   9  11      115.76       77.10     16.33 o 
  -2   9  11        1.11       30.72     20.01 o 
  -1   9  11       95.76       52.58     23.20 o 
   0 -17  12        0.97       19.33     19.54 o 
   1 -17  12        0.58        8.74     18.15 o 
   2 -17  12       70.17       55.32     16.72 o 
   3 -17  12        3.66       -5.25     15.77 o 
   4 -17  12        2.43        1.86     17.95 o 
   5 -17  12        7.07       25.27     17.99 o 
  -2 -16  12       52.14       57.00     22.60 o 
  -1 -16  12        1.46        6.89     20.37 o 
   0 -16  12        1.56       -3.59     17.16 o 
   1 -16  12        6.85        6.49     14.42 o 
   2 -16  12       11.35       20.42     15.52 o 
   3 -16  12       21.58       20.81     17.80 o 
   4 -16  12       15.89        8.91     15.19 o 
   5 -16  12        0.85       12.52     15.65 o 
   6 -16  12       25.95       40.28     13.90 o 
  -3 -15  12       24.65       21.70     18.70 o 
  -2 -15  12        5.32       26.22     23.37 o 
  -1 -15  12       49.74       33.79     24.71 o 
   0 -15  12       40.26       36.96     17.04 o 
   1 -15  12      185.63      139.89     22.90 o 
   2 -15  12      172.19      165.29     20.13 o 
   3 -15  12       35.69       44.17     13.52 o 
   4 -15  12      304.75      268.84     32.09 o 
   5 -15  12        8.57       -0.31     17.49 o 
   6 -15  12       42.72       30.25     17.72 o 
   7 -15  12        0.41      -12.08     14.98 o 
  -4 -14  12        4.18        3.74     20.65 o 
  -3 -14  12        0.22        3.90     16.26 o 
  -2 -14  12       11.89        9.52     18.35 o 
  -1 -14  12        0.01       22.58     15.76 o 
   0 -14  12        0.28       11.87     14.41 o 
   1 -14  12       62.93       66.27     16.49 o 
   2 -14  12       15.03        0.69     15.65 o 
   3 -14  12      626.80      571.38     39.31 o 
   4 -14  12      162.44      121.02     20.86 o 
   5 -14  12       41.18       31.34     20.38 o 
   6 -14  12       48.75       52.70     17.60 o 
   7 -14  12       24.92        7.36     17.15 o 
  -5 -13  12       17.94       30.03     16.68 o 
  -4 -13  12        0.89        0.95     15.86 o 
  -3 -13  12        9.81        8.57     21.70 o 
  -2 -13  12       41.09       54.03     19.24 o 
  -1 -13  12       47.43       52.78     23.05 o 
   0 -13  12       17.54       23.71     16.99 o 
   1 -13  12      173.96      164.34     15.69 o 
   2 -13  12      152.58      172.14     19.90 o 
   3 -13  12        4.19        9.55     14.70 o 
   4 -13  12       86.40      103.42     15.49 o 
   5 -13  12       30.34       36.06     17.48 o 
   6 -13  12       85.68       78.93     17.97 o 
   7 -13  12      138.62      141.05     19.05 o 
   8 -13  12        2.09        0.93     16.30 o 
  -6 -12  12       18.42       25.41     16.59 o 
  -5 -12  12        4.44       21.80     17.56 o 
  -4 -12  12       22.87       28.37     22.23 o 
  -3 -12  12       50.35       37.80     18.16 o 
  -2 -12  12      248.90      227.46     21.47 o 
  -1 -12  12       26.95       48.02     19.79 o 
   0 -12  12       59.07       84.47     23.70 o 
   1 -12  12      110.37      123.77     17.99 o 
   2 -12  12        6.68        6.26     17.90 o 
   3 -12  12       75.93       79.82     16.74 o 
   4 -12  12        0.05        8.78     14.80 o 
   5 -12  12       25.79       40.64     17.30 o 
   6 -12  12        0.06       -0.63     16.56 o 
   7 -12  12       15.96       13.95     18.13 o 
   8 -12  12       19.53       10.31     15.55 o 
  -7 -11  12        0.01       -2.99     16.09 o 
  -6 -11  12        7.35       -3.11     17.84 o 
  -5 -11  12       57.43       43.17     21.85 o 
  -4 -11  12        6.13       -2.44     31.84 o 
  -3 -11  12      979.01      837.09     29.03 o 
  -2 -11  12      567.27      576.00     25.28 o 
  -1 -11  12       37.23       23.00     19.02 o 
   0 -11  12       57.17       68.05     18.58 o 
   1 -11  12      128.02      152.23     18.55 o 
   2 -11  12        0.51       10.81     13.77 o 
   3 -11  12      171.47      174.39     17.23 o 
   4 -11  12       15.79       17.59     14.92 o 
   5 -11  12        1.73       10.49     14.40 o 
   6 -11  12        1.25       12.06     16.99 o 
   7 -11  12        7.70        5.41     17.91 o 
   8 -11  12        0.44       -0.58     15.88 o 
  -7 -10  12        9.44       17.06     17.43 o 
  -6 -10  12        0.41       11.31     14.71 o 
  -5 -10  12       88.41       78.85     15.37 o 
  -4 -10  12       32.17       30.69     23.72 o 
  -3 -10  12      250.72      254.18     18.79 o 
  -2 -10  12        3.94       10.57     18.12 o 
  -1 -10  12       57.02       65.36     22.70 o 
   0 -10  12       23.74       30.30     21.76 o 
   1 -10  12      231.50      228.46     19.76 o 
   2 -10  12       53.24       40.61     15.60 o 
   3 -10  12       67.13       64.72     22.48 o 
   4 -10  12       22.18       23.48     14.61 o 
   5 -10  12       28.04       47.05     16.71 o 
   6 -10  12        5.61       12.39     15.26 o 
   7 -10  12        1.16       24.92     18.50 o 
   8 -10  12       12.38       12.70     15.74 o 
   9 -10  12       18.84        6.44     14.97 o 
  -8  -9  12        0.00        9.10     16.29 o 
  -7  -9  12        1.82       10.66     16.73 o 
  -6  -9  12       50.26       61.10     15.43 o 
  -5  -9  12       41.09       24.75     21.64 o 
  -4  -9  12      190.13      149.05     19.20 o 
  -3  -9  12       41.67       46.70     18.39 o 
  -2  -9  12       49.72       42.62     19.22 o 
  -1  -9  12       37.05       38.61     18.89 o 
   0  -9  12      311.83      277.28     19.47 o 
   1  -9  12      320.41      312.65     21.27 o 
   2  -9  12      190.92      178.91     16.21 o 
   3  -9  12      258.24      236.05     26.86 o 
   4  -9  12       30.06       43.47     14.61 o 
   5  -9  12       18.11        8.93     14.43 o 
   6  -9  12      262.62      248.58     24.51 o 
   7  -9  12      123.56      126.80     23.55 o 
   8  -9  12        1.93        0.99     15.75 o 
   9  -9  12       21.15       14.04     16.46 o 
  -8  -8  12       30.52       45.58     16.52 o 
  -7  -8  12        0.90       21.45     16.87 o 
  -6  -8  12       38.36       30.33     15.00 o 
  -5  -8  12      289.20      254.77     19.74 o 
  -4  -8  12      186.08      146.01     18.94 o 
  -3  -8  12      177.72      135.57     23.04 o 
  -2  -8  12        0.00        3.82     21.54 o 
  -1  -8  12      115.56      118.00     24.25 o 
   0  -8  12      288.28      283.62     22.35 o 
   1  -8  12       39.02       17.59     15.23 o 
   2  -8  12       42.85       59.23     18.55 o 
   3  -8  12        3.16       14.98     15.17 o 
   4  -8  12        4.60       13.56     14.14 o 
   5  -8  12       17.30       21.34     13.12 o 
   6  -8  12       12.51       18.85     15.16 o 
   7  -8  12        0.98       13.03     18.48 o 
   8  -8  12       19.22       23.33     18.76 o 
   9  -8  12        2.29        2.94     17.64 o 
  -9  -7  12       26.52       29.99     14.27 o 
  -8  -7  12       87.55       54.62     16.45 o 
  -7  -7  12        2.38        1.71     14.19 o 
  -6  -7  12      364.90      328.94     26.88 o 
  -5  -7  12        1.13       20.01     21.30 o 
  -4  -7  12       63.66       46.78     20.96 o 
  -3  -7  12        0.61       -5.43     21.51 o 
  -2  -7  12       60.16       75.23     18.01 o 
  -1  -7  12      356.90      328.67     23.02 o 
   0  -7  12       10.23       17.41     17.53 o 
   1  -7  12       96.29       79.34     19.28 o 
   2  -7  12       80.10       81.11     13.90 o 
   3  -7  12       63.00       61.42     14.41 o 
   4  -7  12        1.63        8.66     17.05 o 
   5  -7  12       14.54       22.81     16.64 o 
   6  -7  12        0.06       24.65     15.06 o 
   7  -7  12      147.23      125.05     17.88 o 
   8  -7  12       22.62        4.62     15.87 o 
   9  -7  12        0.32       13.42     15.88 o 
  -9  -6  12        6.14        5.91     12.82 o 
  -8  -6  12      109.89       86.38     16.96 o 
  -7  -6  12      129.40      115.84     18.01 o 
  -6  -6  12      128.01      113.28     17.52 o 
  -5  -6  12     1036.38      951.06     55.18 o 
  -4  -6  12      139.66      148.37     22.64 o 
  -3  -6  12       73.78       68.65     20.42 o 
  -2  -6  12       59.77       50.09     22.43 o 
  -1  -6  12      148.88      151.42     24.05 o 
   0  -6  12        7.25       10.95     18.33 o 
   1  -6  12        0.76        5.57     18.10 o 
   2  -6  12       16.19       14.90     16.32 o 
   3  -6  12       49.77       53.85     14.63 o 
   4  -6  12      193.43      199.53     18.21 o 
   5  -6  12        0.08       12.99     14.67 o 
   6  -6  12       42.91       54.58     15.97 o 
   7  -6  12       12.96       18.68     15.17 o 
   8  -6  12        1.95       15.58     15.29 o 
  -9  -5  12        3.80      -14.54     18.99 o 
  -8  -5  12       34.24       39.31     15.58 o 
  -7  -5  12       87.97       70.31     19.40 o 
  -6  -5  12      650.52      613.53     51.71 o 
  -5  -5  12       23.04       22.82     18.41 o 
  -4  -5  12        2.19       15.39     15.68 o 
  -3  -5  12      184.90      183.98     25.85 o 
  -2  -5  12      631.41      660.34     29.28 o 
  -1  -5  12      216.34      243.65     22.71 o 
   0  -5  12       35.80       42.82     19.09 o 
   1  -5  12       10.49        5.76     15.26 o 
   2  -5  12        0.39        8.04     17.58 o 
   3  -5  12      504.16      545.27     22.40 o 
   4  -5  12      109.60      159.42     17.77 o 
   5  -5  12       38.74       68.30     14.17 o 
   6  -5  12        3.02       10.95     17.47 o 
   7  -5  12       33.22       48.53     16.21 o 
   8  -5  12       36.35       37.34     18.83 o 
  -9  -4  12        0.01        9.31     18.58 o 
  -8  -4  12       19.92       27.16     20.64 o 
  -7  -4  12       50.79       61.15     18.30 o 
  -6  -4  12       11.43       11.90     18.63 o 
  -5  -4  12       86.03       66.75     19.80 o 
  -4  -4  12       33.06       24.97     20.24 o 
  -3  -4  12      198.33      225.27     20.71 o 
  -2  -4  12       14.28       15.57     17.91 o 
  -1  -4  12      146.99      149.00     22.13 o 
   0  -4  12       53.14       48.40     24.16 o 
   1  -4  12        2.17       -7.81     18.12 o 
   2  -4  12      241.30      220.05     21.15 o 
   3  -4  12      144.67      127.37     19.13 o 
   4  -4  12       74.94      110.33     19.15 o 
   5  -4  12       64.40       73.57     14.60 o 
   6  -4  12       22.55       20.87     17.71 o 
   7  -4  12       12.53       18.67     19.03 o 
   8  -4  12       25.28       32.04     15.64 o 
 -10  -3  12        1.60        6.86     19.20 o 
  -9  -3  12       44.79       41.31     19.19 o 
  -8  -3  12        1.32        8.64     15.19 o 
  -7  -3  12       44.31       48.33     19.04 o 
  -6  -3  12       71.64       86.40     18.38 o 
  -5  -3  12       16.81       21.55     19.50 o 
  -4  -3  12        0.43       11.15     16.57 o 
  -3  -3  12       95.17       94.92     18.57 o 
  -2  -3  12       50.34       45.25     16.83 o 
  -1  -3  12       24.86       44.19     17.02 o 
   0  -3  12        4.19       12.95     18.64 o 
   1  -3  12     1191.66     1291.73     40.46 o 
   2  -3  12      178.27      199.50     22.57 o 
   3  -3  12     7976.94     7928.38    112.69 o 
   4  -3  12       86.17      165.00     19.10 o 
   5  -3  12       61.57       39.14     17.36 o 
   6  -3  12        2.84       11.58     15.34 o 
   7  -3  12        0.69        0.10     17.43 o 
   8  -3  12        0.00       10.06     21.47 o 
 -10  -2  12       28.34       26.73     15.06 o 
  -9  -2  12       36.60       33.93     18.57 o 
  -8  -2  12      168.25      177.70     20.30 o 
  -7  -2  12       11.31       18.52     18.70 o 
  -6  -2  12       11.52       18.94     18.02 o 
  -5  -2  12       22.78       34.49     20.77 o 
  -4  -2  12        0.00        3.16     15.64 o 
  -3  -2  12       37.12       44.94     17.13 o 
  -2  -2  12       32.84       54.70     17.71 o 
  -1  -2  12        1.13        3.77     17.81 o 
   0  -2  12        9.32       23.24     15.52 o 
   1  -2  12      309.83      347.37     26.14 o 
   2  -2  12     1658.65     1801.24     56.37 o 
   3  -2  12      612.33      754.74     28.60 o 
   4  -2  12       42.99       78.52     16.45 o 
   5  -2  12       27.68       26.15     15.78 o 
   6  -2  12        7.50       35.78     23.72 o 
   7  -2  12        4.86       14.65     18.69 o 
 -10  -1  12        2.74        4.41     18.69 o 
  -9  -1  12       34.27       31.57     18.24 o 
  -8  -1  12      133.78      126.56     20.15 o 
  -7  -1  12       93.04       86.94     16.90 o 
  -6  -1  12     1162.93     1149.24     97.53 o 
  -5  -1  12      210.38      239.74     19.06 o 
  -4  -1  12      130.92      155.32     18.46 o 
  -3  -1  12       56.17       63.25     18.73 o 
  -2  -1  12      267.10      308.66     22.77 o 
  -1  -1  12       99.03       93.51     19.77 o 
   0  -1  12       78.91       99.96     15.76 o 
   1  -1  12       55.06       61.16     18.12 o 
   2  -1  12       34.11       25.19     16.67 o 
   3  -1  12       91.16       91.65     19.15 o 
   4  -1  12        4.79       10.97     17.66 o 
   5  -1  12       17.21       22.85     22.80 o 
   6  -1  12        4.70       13.46     17.51 o 
   7  -1  12       24.81       27.94     17.93 o 
 -10   0  12       21.39       23.84     16.72 o 
  -9   0  12       47.46       27.68     16.04 o 
  -8   0  12       17.03       24.02     18.96 o 
  -7   0  12      214.84      202.51     21.25 o 
  -6   0  12       46.39       60.64     15.72 o 
  -5   0  12       21.75       19.65     14.04 o 
  -4   0  12        4.94        8.73     17.50 o 
  -3   0  12      155.45      158.82     22.21 o 
  -2   0  12        7.04       11.31     16.89 o 
  -1   0  12        0.33       15.79     19.90 o 
   0   0  12      121.72      135.73     17.82 o 
   1   0  12       54.76       59.45     15.53 o 
   2   0  12       40.74       46.21     21.72 o 
   3   0  12        7.56       31.25     16.13 o 
   4   0  12        0.03       19.62     23.05 o 
   5   0  12       10.09        9.27     15.70 o 
   6   0  12       16.72        3.95     15.31 o 
   7   0  12       26.86       19.14     15.20 o 
 -10   1  12        7.33       17.62     19.62 o 
  -9   1  12       29.03       14.14     19.00 o 
  -8   1  12        0.02       -2.77     19.02 o 
  -7   1  12      241.68      273.51     22.25 o 
  -6   1  12        3.39        1.41     15.58 o 
  -5   1  12       72.38       73.89     16.93 o 
  -4   1  12        8.49       21.66     17.30 o 
  -3   1  12      114.95      122.34     23.57 o 
  -2   1  12       91.70      128.15     26.88 o 
  -1   1  12      254.56      300.18     34.68 o 
   0   1  12       63.55       96.63     21.43 o 
   1   1  12       21.06       40.31     17.51 o 
   2   1  12       52.60       79.72     16.23 o 
   3   1  12        8.96       12.52     15.83 o 
   4   1  12        2.85       16.17     22.59 o 
   5   1  12        5.58       12.88     15.55 o 
   6   1  12        2.00       17.35     17.84 o 
 -10   2  12       10.88       26.29     26.32 o 
  -9   2  12       16.44       15.69     16.59 o 
  -8   2  12        4.29       12.01     17.69 o 
  -7   2  12       84.55       77.76     16.58 o 
  -6   2  12      255.57      254.65     17.61 o 
  -5   2  12        1.97       14.17     15.76 o 
  -4   2  12       21.20       16.45     20.28 o 
  -3   2  12       51.11       43.10     20.12 o 
  -2   2  12      386.36      396.18     26.61 o 
  -1   2  12        0.00        9.33     15.81 o 
   0   2  12       79.19       96.22     21.60 o 
   1   2  12        0.00       17.78     15.01 o 
   2   2  12        3.78       11.71     12.92 o 
   3   2  12       96.60      105.43     24.82 o 
   4   2  12        0.01      -13.55     18.91 o 
   5   2  12        6.67        3.00     15.80 o 
  -9   3  12       32.31       26.28     20.15 o 
  -8   3  12        8.97       16.69     15.26 o 
  -7   3  12        7.71       17.81     15.58 o 
  -6   3  12       64.88       68.88     14.19 o 
  -5   3  12      238.69      261.07     31.13 o 
  -4   3  12       42.74       36.29     16.29 o 
  -3   3  12       24.13       23.96     20.11 o 
  -2   3  12        4.35       -6.51     14.44 o 
  -1   3  12       37.46       10.05     19.86 o 
   0   3  12      173.05      186.02     21.96 o 
   1   3  12        0.02       11.87     15.39 o 
   2   3  12        3.43       -0.44     14.01 o 
   3   3  12       54.07       43.10     24.36 o 
   4   3  12        7.88       14.85     20.31 o 
   5   3  12       21.99       11.94     15.59 o 
  -9   4  12       38.32       37.71     20.29 o 
  -8   4  12       40.03       26.92     15.38 o 
  -7   4  12        0.11       16.52     18.34 o 
  -6   4  12        0.17        6.04     18.19 o 
  -5   4  12        4.97       20.27     18.10 o 
  -4   4  12        5.49       26.82     20.40 o 
  -3   4  12      101.11      105.53     15.09 o 
  -2   4  12        0.00       16.52     15.14 o 
  -1   4  12       14.51       24.33     19.53 o 
   0   4  12        6.05        8.25     13.42 o 
   1   4  12       20.48       21.61     16.12 o 
   2   4  12       63.97       76.20     14.63 o 
   3   4  12       77.14       80.85     13.98 o 
   4   4  12       32.09       27.25     15.87 o 
  -9   5  12        9.55        0.45     27.21 o 
  -8   5  12        8.41        7.45     18.56 o 
  -7   5  12       18.33       20.81     19.98 o 
  -6   5  12      435.51      442.48     52.82 o 
  -5   5  12      167.33      195.37     22.37 o 
  -4   5  12        0.60        8.79     19.63 o 
  -3   5  12       32.71       30.88     14.98 o 
  -2   5  12        3.11        9.29     20.88 o 
  -1   5  12       18.77       41.36     19.70 o 
   0   5  12        3.96       19.13     15.27 o 
   1   5  12       29.16       15.22     16.72 o 
   2   5  12        9.24       23.83     15.53 o 
   3   5  12        3.52       16.83     17.00 o 
  -8   6  12       40.38       43.82     17.66 o 
  -7   6  12      112.84      122.68     33.45 o 
  -6   6  12        0.67        6.05     25.67 o 
  -5   6  12        0.02        5.51     21.01 o 
  -4   6  12        1.88       19.87     16.46 o 
  -3   6  12       27.25       38.78     16.95 o 
  -2   6  12       45.61       46.41     19.83 o 
  -1   6  12       90.88       74.56     24.14 o 
   0   6  12        0.01        7.58     18.14 o 
   1   6  12        0.04        0.90     16.05 o 
   2   6  12        4.99        5.00     15.07 o 
  -7   7  12        2.00       -3.89     18.28 o 
  -6   7  12      144.39      151.88     20.23 o 
  -5   7  12        5.03        7.29     17.76 o 
  -4   7  12      135.97      105.85     21.77 o 
  -3   7  12       48.19       69.76     20.86 o 
  -2   7  12       39.34       35.12     15.82 o 
  -1   7  12       90.46       88.60     31.27 o 
   0   7  12       23.58        1.33     19.95 o 
   1   7  12       35.51       56.33     31.79 o 
  -5   8  12        0.92       26.28     18.08 o 
  -4   8  12        0.63       -4.08     16.55 o 
  -3   8  12       58.32       25.23     16.32 o 
  -2   8  12      144.60      102.68     17.36 o 
  -1   8  12       53.95       46.60     29.87 o 
   0 -17  13        1.78       18.32     25.57 o 
   1 -17  13        3.51        6.99     16.77 o 
   2 -17  13        3.09        6.27     16.60 o 
   3 -17  13       20.45       12.40     16.55 o 
   4 -17  13       41.72       30.02     31.69 o 
  -2 -16  13       46.24       34.86     20.74 o 
  -1 -16  13       28.18       26.80     17.49 o 
   0 -16  13        4.94      -14.58     22.01 o 
   1 -16  13        3.03       21.80     16.70 o 
   2 -16  13        1.44       19.79     19.14 o 
   3 -16  13       10.40        6.48     17.73 o 
   4 -16  13       26.43       31.24     18.42 o 
   5 -16  13       29.67       37.29     18.51 o 
  -3 -15  13        5.10        5.68     28.68 o 
  -2 -15  13        0.80       -7.56     15.80 o 
  -1 -15  13        2.90       14.69     18.92 o 
   0 -15  13        6.13       27.47     18.59 o 
   1 -15  13        0.46        9.69     14.44 o 
   2 -15  13        4.68        7.26     18.81 o 
   3 -15  13       23.24        9.44     16.10 o 
   4 -15  13      103.85      148.19     25.76 o 
   5 -15  13      112.00      103.20     18.38 o 
   6 -15  13        4.05       10.39     17.97 o 
  -4 -14  13        4.17        5.51     19.12 o 
  -3 -14  13       10.34       35.56     23.41 o 
  -2 -14  13       22.86       23.10     16.37 o 
  -1 -14  13       13.06       17.22     19.46 o 
   0 -14  13      134.12      116.05     17.01 o 
   1 -14  13      351.90      329.71     22.12 o 
   2 -14  13      358.07      294.43     28.86 o 
   3 -14  13      161.70      158.71     18.91 o 
   4 -14  13       75.32       81.63     15.85 o 
   5 -14  13      172.17      172.34     14.99 o 
   6 -14  13       29.49       43.47     13.66 o 
   7 -14  13        2.80       10.85     18.50 o 
  -5 -13  13       28.13       25.83     22.99 o 
  -4 -13  13        1.43        9.03     15.85 o 
  -3 -13  13       38.48       37.26     19.32 o 
  -2 -13  13        2.38        3.78     18.23 o 
  -1 -13  13        4.53       17.80     22.43 o 
   0 -13  13       78.06       78.09     18.90 o 
   1 -13  13        1.90       13.20     14.15 o 
   2 -13  13      168.45      195.07     16.05 o 
   3 -13  13      101.16      124.28     19.58 o 
   4 -13  13       45.85       50.31     15.11 o 
   5 -13  13        4.34        6.94     14.91 o 
   6 -13  13       11.91       10.63     14.94 o 
   7 -13  13        5.33      -12.84     19.49 o 
  -6 -12  13        2.11       17.32     22.34 o 
  -5 -12  13       40.49       31.02     18.88 o 
  -4 -12  13       21.25       39.48     22.50 o 
  -3 -12  13       11.51       16.55     17.97 o 
  -2 -12  13        3.53       17.97     15.71 o 
  -1 -12  13       68.17       77.34     23.33 o 
   0 -12  13       26.76       36.05     17.41 o 
   1 -12  13       50.12       56.19     19.32 o 
   2 -12  13       10.76       35.26     15.77 o 
   3 -12  13        0.04       -0.94     12.74 o 
   4 -12  13       41.84       45.78     17.01 o 
   5 -12  13        7.72       30.94     14.54 o 
   6 -12  13       11.60       22.60     14.36 o 
   7 -12  13        5.17        6.24     13.54 o 
   8 -12  13        7.39       11.39     15.53 o 
  -6 -11  13        6.85      -18.22     21.20 o 
  -5 -11  13       25.27       27.94     21.68 o 
  -4 -11  13        0.24        2.43     22.55 o 
  -3 -11  13        5.80        4.64     18.24 o 
  -2 -11  13       11.72       19.31     22.37 o 
  -1 -11  13       15.49       25.05     22.40 o 
   0 -11  13       11.87       21.37     17.84 o 
   1 -11  13       42.01       32.14     16.05 o 
   2 -11  13       22.24       19.02     14.28 o 
   3 -11  13       28.02       31.00     20.70 o 
   4 -11  13        2.61        1.34     14.71 o 
   5 -11  13        2.32       28.27     16.87 o 
   6 -11  13        0.07       14.92     17.47 o 
   7 -11  13        0.50       19.31     15.44 o 
   8 -11  13       28.58       31.51     14.70 o 
  -7 -10  13        4.93        9.49     18.83 o 
  -6 -10  13        6.46       13.73     20.02 o 
  -5 -10  13       13.74       14.04     18.78 o 
  -4 -10  13       95.74       66.66     21.84 o 
  -3 -10  13       79.96       49.54     18.39 o 
  -2 -10  13      295.87      251.10     25.52 o 
  -1 -10  13       19.46       11.96     17.28 o 
   0 -10  13        6.14       13.24     17.01 o 
   1 -10  13      361.32      357.82     21.35 o 
   2 -10  13        4.13        9.59     15.73 o 
   3 -10  13        1.22       12.97     15.04 o 
   4 -10  13      142.21      114.04     15.67 o 
   5 -10  13       10.48       14.54     14.16 o 
   6 -10  13       32.96       31.00     18.81 o 
   7 -10  13       19.00       28.20     16.62 o 
   8 -10  13       15.72        7.49     15.46 o 
  -8  -9  13        1.97       -9.02     20.51 o 
  -7  -9  13        1.48       13.47     18.49 o 
  -6  -9  13        2.91        8.81     17.53 o 
  -5  -9  13        1.35        9.87     17.58 o 
  -4  -9  13      600.33      631.23     34.26 o 
  -3  -9  13       84.89      105.22     22.00 o 
  -2  -9  13       22.86       29.20     15.50 o 
  -1  -9  13      208.29      205.72     19.81 o 
   0  -9  13       17.32        7.05     16.69 o 
   1  -9  13       35.56       33.74     14.85 o 
   2  -9  13        0.01        1.80     12.55 o 
   3  -9  13       82.41       85.99     13.85 o 
   4  -9  13       29.59       31.04     17.19 o 
   5  -9  13       63.82       76.55     14.85 o 
   6  -9  13        0.04        2.18     15.67 o 
   7  -9  13        7.24        0.86     16.41 o 
   8  -9  13       24.63       23.72     18.15 o 
  -8  -8  13        0.75        8.48     13.76 o 
  -7  -8  13        4.33        7.78     17.89 o 
  -6  -8  13       13.39       23.41     18.34 o 
  -5  -8  13      111.37       96.53     17.19 o 
  -4  -8  13       95.12       56.95     21.92 o 
  -3  -8  13      385.96      412.00     22.59 o 
  -2  -8  13      148.84      121.63     19.71 o 
  -1  -8  13      444.27      443.29     38.38 o 
   0  -8  13      391.49      380.92     25.77 o 
   1  -8  13       90.59       94.58     13.63 o 
   2  -8  13       28.08       30.75     14.92 o 
   3  -8  13       89.51       96.22     17.91 o 
   4  -8  13       18.68       14.67     16.45 o 
   5  -8  13       25.96       27.64     15.12 o 
   6  -8  13        6.90        3.03     17.49 o 
   7  -8  13       46.51       44.80     16.90 o 
   8  -8  13        0.04        2.80     17.03 o 
  -8  -7  13       59.59       60.46     18.49 o 
  -7  -7  13       13.76       20.59     17.68 o 
  -6  -7  13       82.25       74.41     16.18 o 
  -5  -7  13       12.76        2.49     20.70 o 
  -4  -7  13       14.11       10.31     21.94 o 
  -3  -7  13       53.53       72.34     17.45 o 
  -2  -7  13       17.37       17.15     17.87 o 
  -1  -7  13       31.80       21.59     16.41 o 
   0  -7  13       95.24       96.73     19.87 o 
   1  -7  13        5.71        3.98     13.87 o 
   2  -7  13       76.17       91.19     15.86 o 
   3  -7  13        0.22        7.39     14.86 o 
   4  -7  13        0.31        0.29     17.41 o 
   5  -7  13        4.72       21.28     16.76 o 
   6  -7  13       50.24       34.37     18.69 o 
   7  -7  13        1.62       -3.75     12.89 o 
   8  -7  13       38.54       42.00     14.61 o 
  -9  -6  13        1.56        1.82     17.01 o 
  -8  -6  13        1.04       -3.97     14.91 o 
  -7  -6  13      113.16      111.67     16.78 o 
  -6  -6  13      133.16      132.95     18.23 o 
  -5  -6  13        7.29       20.61     17.35 o 
  -4  -6  13       32.53       33.58     18.60 o 
  -3  -6  13       55.52       68.78     19.85 o 
  -2  -6  13        2.92       23.86     23.62 o 
  -1  -6  13       35.93       42.41     20.51 o 
   0  -6  13      191.78      209.75     21.25 o 
   1  -6  13       34.20       38.51     14.57 o 
   2  -6  13       27.94       31.96     17.32 o 
   3  -6  13       45.69       54.31     17.90 o 
   4  -6  13      315.56      323.97     20.52 o 
   5  -6  13       11.52        8.47     17.42 o 
   6  -6  13        0.20        2.74     17.07 o 
   7  -6  13        4.02        1.77     18.97 o 
   8  -6  13        4.23        8.51     16.35 o 
  -9  -5  13        0.38        8.42     16.54 o 
  -8  -5  13       42.78       40.86     19.12 o 
  -7  -5  13        0.21        2.83     18.49 o 
  -6  -5  13       18.87       27.22     18.24 o 
  -5  -5  13       56.65       55.21     21.91 o 
  -4  -5  13       28.24       34.96     14.95 o 
  -3  -5  13       37.30       41.07     23.47 o 
  -2  -5  13       77.57       86.36     21.77 o 
  -1  -5  13       15.88       29.92     20.35 o 
   0  -5  13       10.53       14.17     19.47 o 
   1  -5  13       22.37       26.77     18.28 o 
   2  -5  13        1.65        7.93     17.51 o 
   3  -5  13      379.25      387.41     21.37 o 
   4  -5  13       66.40       71.88     14.55 o 
   5  -5  13        6.51       18.78     17.54 o 
   6  -5  13       15.46       29.97     18.00 o 
   7  -5  13        7.31       10.10     16.73 o 
   8  -5  13        0.43       22.79     17.49 o 
  -9  -4  13        3.66        6.05     15.92 o 
  -8  -4  13        7.09       20.27     15.13 o 
  -7  -4  13       54.63       57.73     18.81 o 
  -6  -4  13      337.93      329.55     37.28 o 
  -5  -4  13      346.11      345.47     57.04 o 
  -4  -4  13       46.63       47.98     19.52 o 
  -3  -4  13        0.75        4.95     17.31 o 
  -2  -4  13      144.98      153.97     19.57 o 
  -1  -4  13        0.15        7.26     19.61 o 
   0  -4  13        3.49        8.40     19.49 o 
   1  -4  13       19.89       42.13     19.10 o 
   2  -4  13      107.82      124.83     19.39 o 
   3  -4  13      124.05      141.59     19.23 o 
   4  -4  13        0.00        5.56     17.16 o 
   5  -4  13       22.83       17.14     13.40 o 
   6  -4  13        6.05       27.29     15.48 o 
   7  -4  13        3.41        4.61     16.61 o 
  -9  -3  13       15.57       20.06     18.83 o 
  -8  -3  13       32.42       34.17     15.91 o 
  -7  -3  13       26.89       32.23     18.26 o 
  -6  -3  13        0.00       -0.83     16.84 o 
  -5  -3  13        0.11        7.53     17.42 o 
  -4  -3  13       13.91       19.71     16.23 o 
  -3  -3  13        5.20       17.22     16.53 o 
  -2  -3  13      219.30      254.81     21.23 o 
  -1  -3  13        4.83       19.73     17.35 o 
   0  -3  13       31.15       35.80     19.34 o 
   1  -3  13      711.63      784.09     57.66 o 
   2  -3  13       66.77       95.96     20.75 o 
   3  -3  13        2.22       10.98     17.97 o 
   4  -3  13        8.61       14.83     17.53 o 
   5  -3  13       14.32       18.50     18.09 o 
   6  -3  13        0.82       10.20     18.66 o 
   7  -3  13        3.53       10.61     18.61 o 
  -9  -2  13       69.13       57.29     18.90 o 
  -8  -2  13        6.53       -0.92     17.75 o 
  -7  -2  13       49.74       56.26     19.33 o 
  -6  -2  13        8.62        6.67     17.70 o 
  -5  -2  13       24.00       36.84     16.08 o 
  -4  -2  13        0.04       17.61     17.63 o 
  -3  -2  13       52.85       63.60     18.79 o 
  -2  -2  13      109.22      138.36     20.18 o 
  -1  -2  13       80.56       75.45     18.35 o 
   0  -2  13       45.42       60.55     18.19 o 
   1  -2  13       72.85       72.70     21.12 o 
   2  -2  13        5.17        5.89     18.61 o 
   3  -2  13        0.20        7.64     17.56 o 
   4  -2  13        0.00       22.24     18.22 o 
   5  -2  13        5.51       27.72     19.33 o 
   6  -2  13        0.02       20.79     17.91 o 
   7  -2  13        9.30        6.53     22.49 o 
  -9  -1  13        2.21        6.95     16.13 o 
  -8  -1  13        4.69        9.80     18.46 o 
  -7  -1  13       45.71       45.71     19.75 o 
  -6  -1  13       94.02       82.51     19.45 o 
  -5  -1  13       19.72       13.20     15.49 o 
  -4  -1  13       51.92       63.07     17.76 o 
  -3  -1  13        0.99        6.15     17.61 o 
  -2  -1  13      122.62      139.76     20.88 o 
  -1  -1  13       52.35       56.20     19.51 o 
   0  -1  13       10.24       28.07     15.98 o 
   1  -1  13        2.03        5.22     15.18 o 
   2  -1  13        2.66        9.78     17.45 o 
   3  -1  13       72.58       63.39     19.54 o 
   4  -1  13       13.15       21.67     19.32 o 
   5  -1  13       11.06        6.26     16.57 o 
   6  -1  13        0.82        3.36     19.18 o 
  -9   0  13       11.90       19.92     19.04 o 
  -8   0  13        4.00       12.09     18.57 o 
  -7   0  13        0.08        4.83     19.44 o 
  -6   0  13       51.64       65.66     17.52 o 
  -5   0  13       34.00       34.71     16.48 o 
  -4   0  13       41.34       53.73     17.88 o 
  -3   0  13      156.56      187.77     41.30 o 
  -2   0  13       52.96       73.22     21.94 o 
  -1   0  13       47.51       52.70     21.71 o 
   0   0  13        6.21       15.78     16.44 o 
   1   0  13       19.77       24.73     17.93 o 
   2   0  13       11.78       11.80     21.29 o 
   3   0  13        0.42       11.31     15.34 o 
   4   0  13        3.91       14.73     20.18 o 
   5   0  13        3.91       21.23     15.52 o 
   6   0  13        3.87       21.26     17.51 o 
  -9   1  13        2.17       23.70     19.96 o 
  -8   1  13        0.15       11.80     20.28 o 
  -7   1  13      102.05      117.79     17.06 o 
  -6   1  13       76.91       84.68     17.23 o 
  -5   1  13       70.22       70.53     18.02 o 
  -4   1  13       13.63       13.40     20.62 o 
  -3   1  13       25.83       26.02     17.39 o 
  -2   1  13       13.01       24.01     17.11 o 
  -1   1  13        0.00       19.54     20.72 o 
   0   1  13       19.97       32.48     20.68 o 
   1   1  13       52.29       60.78     17.31 o 
   2   1  13        8.44       13.57     13.25 o 
   3   1  13        3.93       13.39     18.28 o 
   4   1  13        0.00       -6.85     20.93 o 
   5   1  13       14.15       17.03     20.78 o 
  -9   2  13        0.24       12.57     17.13 o 
  -8   2  13       50.53       37.53     18.03 o 
  -7   2  13       16.77       29.45     17.18 o 
  -6   2  13        0.04        1.01     19.46 o 
  -5   2  13       62.71       80.04     22.00 o 
  -4   2  13      133.71      158.21     18.16 o 
  -3   2  13        2.80       26.04     20.15 o 
  -2   2  13       15.09       -8.63     16.50 o 
  -1   2  13        4.59       -0.31     19.90 o 
   0   2  13       53.95       88.52     24.83 o 
   1   2  13        0.74        3.12     15.43 o 
   2   2  13        2.15        3.82     14.87 o 
   3   2  13        7.23       11.70     19.55 o 
   4   2  13        1.11        0.98     16.42 o 
   5   2  13        0.24        7.99     23.89 o 
  -9   3  13        0.94        1.37     21.23 o 
  -8   3  13        0.99       -4.90     15.36 o 
  -7   3  13       26.17       30.86     19.12 o 
  -6   3  13        7.33       12.99     25.14 o 
  -5   3  13       24.59       30.55     22.07 o 
  -4   3  13      156.73      183.81     27.20 o 
  -3   3  13        0.13        9.94     16.83 o 
  -2   3  13      186.22      214.75     26.14 o 
  -1   3  13       63.58       55.93     18.23 o 
   0   3  13       52.68       57.54     17.55 o 
   1   3  13       51.48       56.64     17.92 o 
   2   3  13        0.49       -7.31     17.97 o 
   3   3  13        9.48       12.58     20.69 o 
   4   3  13        6.33        6.11     25.45 o 
  -8   4  13        2.37        0.05     15.99 o 
  -7   4  13        0.28       18.46     18.86 o 
  -6   4  13        7.39       37.24     18.91 o 
  -5   4  13       66.52       79.73     25.13 o 
  -4   4  13        0.55        0.16     21.69 o 
  -3   4  13       75.17       87.43     23.68 o 
  -2   4  13       47.09       41.73     16.78 o 
  -1   4  13       63.51       74.13     23.10 o 
   0   4  13        0.25       12.54     17.07 o 
   1   4  13       60.68       69.32     22.02 o 
   2   4  13       44.53       51.54     21.05 o 
   3   4  13        5.54        1.51     16.54 o 
  -8   5  13       18.62       13.43     54.90 o 
  -7   5  13        0.07        8.29     19.14 o 
  -6   5  13       71.99       78.59     20.16 o 
  -5   5  13        7.17       15.77     22.09 o 
  -4   5  13        5.79       -3.98     15.97 o 
  -3   5  13        2.75       19.73     23.99 o 
  -2   5  13       13.79       32.04     20.09 o 
  -1   5  13       14.36        9.33     17.80 o 
   0   5  13       23.18       21.82     15.54 o 
   1   5  13        2.92       37.54     21.53 o 
   2   5  13        0.32       10.92     15.65 o 
  -7   6  13        1.26       29.92     36.19 o 
  -6   6  13        5.90        0.42     18.37 o 
  -5   6  13        8.72       31.97     25.67 o 
  -4   6  13      116.91      108.08     19.05 o 
  -3   6  13      126.19      141.96     19.19 o 
  -2   6  13       18.20       17.51     15.52 o 
  -1   6  13        4.24        3.55     16.57 o 
   0   6  13        0.43        3.40     19.34 o 
  -5   7  13        0.08       10.02     31.79 o 
  -4   7  13        4.26       10.45     34.48 o 
  -3   7  13       16.38       21.60     15.42 o 
  -2   7  13        5.28       33.76     14.57 o 
  -1 -16  14        5.57       25.74     25.69 o 
   0 -16  14        2.83       -9.79     19.70 o 
   1 -16  14        6.11       11.80     17.42 o 
   2 -16  14       28.89       28.99     14.25 o 
   3 -16  14        4.36       23.12     13.96 o 
   4 -16  14       25.07       14.65     20.74 o 
  -3 -15  14        0.35       51.44     39.40 o 
  -2 -15  14        2.19       15.12     20.51 o 
  -1 -15  14       49.73       55.94     19.96 o 
   0 -15  14       43.70       48.05     22.61 o 
   1 -15  14       55.57       45.22     16.50 o 
   2 -15  14       51.79       28.75     19.71 o 
   3 -15  14       41.02       45.18     16.35 o 
   4 -15  14        4.97        9.93     18.70 o 
   5 -15  14       49.25       37.65     16.40 o 
  -4 -14  14       14.10        2.87     17.25 o 
  -3 -14  14        0.33        8.41     22.77 o 
  -2 -14  14        8.18       13.73     16.58 o 
  -1 -14  14        9.80        6.70     19.34 o 
   0 -14  14       52.26       50.03     18.16 o 
   1 -14  14      227.40      213.19     23.86 o 
   2 -14  14       70.12       67.81     16.63 o 
   3 -14  14       10.27        9.79     15.40 o 
   4 -14  14       53.24       52.06     17.95 o 
   5 -14  14        0.95       10.03     17.70 o 
   6 -14  14       53.94       42.01     13.78 o 
  -5 -13  14       33.71       43.24     20.93 o 
  -4 -13  14        3.21       -5.17     15.74 o 
  -3 -13  14        4.31      -10.02     19.08 o 
  -2 -13  14        1.36        5.10     29.00 o 
  -1 -13  14      581.65      495.59     24.14 o 
   0 -13  14        7.21       30.71     17.54 o 
   1 -13  14       50.09       38.47     21.72 o 
   2 -13  14       15.36       31.69     15.46 o 
   3 -13  14       41.08       33.32     18.03 o 
   4 -13  14        0.02       14.63     15.59 o 
   5 -13  14        5.75       17.74     16.21 o 
   6 -13  14       13.56        0.82     15.08 o 
   7 -13  14        2.08       16.88     15.63 o 
  -5 -12  14       37.50       24.37     18.19 o 
  -4 -12  14        8.60       22.19     17.91 o 
  -3 -12  14      130.00      134.55     20.35 o 
  -2 -12  14      248.66      243.71     43.39 o 
  -1 -12  14       22.57       22.66     18.43 o 
   0 -12  14       17.13       11.53     20.94 o 
   1 -12  14       15.50       17.39     16.12 o 
   2 -12  14       15.19        3.56     15.90 o 
   3 -12  14        0.00       11.47     19.31 o 
   4 -12  14       47.79       59.62     18.42 o 
   5 -12  14        0.05       -1.35     16.88 o 
   6 -12  14       21.80       22.41     17.41 o 
   7 -12  14        2.60      -14.46     15.32 o 
  -6 -11  14        0.60        6.42     20.10 o 
  -5 -11  14       15.33       34.94     18.64 o 
  -4 -11  14       81.48       69.34     19.91 o 
  -3 -11  14       56.05       66.67     23.80 o 
  -2 -11  14       48.62       40.64     17.72 o 
  -1 -11  14      126.42      134.18     22.02 o 
   0 -11  14       64.63       43.46     17.18 o 
   1 -11  14        0.59        8.28     16.88 o 
   2 -11  14        0.15       -6.71     14.92 o 
   3 -11  14       21.23        6.47     15.15 o 
   4 -11  14       23.85       22.06     12.73 o 
   5 -11  14       31.26       27.61     13.94 o 
   6 -11  14        1.39       16.60     15.57 o 
   7 -11  14        0.02       -7.44     14.27 o 
  -7 -10  14       15.39       17.55     22.65 o 
  -6 -10  14        8.13       -0.10     21.87 o 
  -5 -10  14        7.53       26.10     18.69 o 
  -4 -10  14       50.82       60.63     19.21 o 
  -3 -10  14      142.34      161.49     28.36 o 
  -2 -10  14       43.88       53.87     22.48 o 
  -1 -10  14        6.20       15.74     17.41 o 
   0 -10  14       46.26       47.78     17.91 o 
   1 -10  14       92.72       91.49     20.08 o 
   2 -10  14       95.54       77.86     14.57 o 
   3 -10  14       81.36       76.47     12.87 o 
   4 -10  14       19.63       11.57     12.85 o 
   5 -10  14        6.37        3.74     14.42 o 
   6 -10  14        5.21       21.31     15.71 o 
   7 -10  14        0.01        7.95     14.92 o 
  -7  -9  14        6.60       20.17     21.34 o 
  -6  -9  14       49.07       48.55     19.79 o 
  -5  -9  14      151.29      154.39     26.11 o 
  -4  -9  14       23.14        9.15     17.22 o 
  -3  -9  14       80.97       81.46     20.37 o 
  -2  -9  14       86.86       96.13     23.04 o 
  -1  -9  14       22.47       42.27     21.42 o 
   0  -9  14      108.31      117.52     19.43 o 
   1  -9  14      104.96      103.18     14.56 o 
   2  -9  14       74.07       76.47     13.98 o 
   3  -9  14       74.09       79.92     16.02 o 
   4  -9  14        5.77        8.17     15.32 o 
   5  -9  14        4.10        2.52     13.76 o 
   6  -9  14        0.27        2.56     15.04 o 
   7  -9  14        0.06        6.70     16.54 o 
  -8  -8  14        0.04        3.65     20.85 o 
  -7  -8  14        0.04        2.96     22.56 o 
  -6  -8  14       92.22       67.68     23.99 o 
  -5  -8  14       47.54       37.19     21.76 o 
  -4  -8  14      144.17      148.18     17.27 o 
  -3  -8  14       13.41       16.57     23.07 o 
  -2  -8  14      202.12      207.13     36.78 o 
  -1  -8  14        5.85       20.96     21.69 o 
   0  -8  14        0.84        7.25     17.46 o 
   1  -8  14        1.23       -9.84     16.04 o 
   2  -8  14       14.18       24.63     16.62 o 
   3  -8  14        0.65        2.32     16.47 o 
   4  -8  14        0.06        1.34     17.22 o 
   5  -8  14        2.67        6.61     15.53 o 
   6  -8  14       56.20       49.16     17.62 o 
   7  -8  14       13.30       15.23     17.06 o 
  -8  -7  14        0.81        2.98     18.65 o 
  -7  -7  14        7.61        0.45     14.75 o 
  -6  -7  14       37.61       25.61     23.82 o 
  -5  -7  14      157.52      141.23     22.69 o 
  -4  -7  14        6.33       13.88     21.23 o 
  -3  -7  14        0.17        3.39     18.08 o 
  -2  -7  14        0.08       -2.72     22.68 o 
  -1  -7  14       43.02       53.02     22.29 o 
   0  -7  14       53.45       48.36     19.74 o 
   1  -7  14       19.12       27.49     23.34 o 
   2  -7  14        0.83        8.65     16.32 o 
   3  -7  14        2.27       19.36     16.76 o 
   4  -7  14       13.41        2.30     14.44 o 
   5  -7  14       20.20       18.62     16.09 o 
   6  -7  14        5.51       13.55     17.42 o 
   7  -7  14        0.15        2.33     14.86 o 
  -8  -6  14      101.46       94.82     16.02 o 
  -7  -6  14       35.81       29.53     16.34 o 
  -6  -6  14       17.18       16.65     17.00 o 
  -5  -6  14       22.45       23.01     17.65 o 
  -4  -6  14      165.40      148.79     19.41 o 
  -3  -6  14       81.81       67.88     21.03 o 
  -2  -6  14       83.70       83.09     23.12 o 
  -1  -6  14       32.43       29.60     19.66 o 
   0  -6  14        0.00        6.23     18.85 o 
   1  -6  14        1.47        9.07     16.90 o 
   2  -6  14        0.60       10.57     14.09 o 
   3  -6  14        0.04       10.05     14.48 o 
   4  -6  14      121.95      131.29     16.98 o 
   5  -6  14        0.17        2.77     18.36 o 
   6  -6  14       13.96       14.81     19.74 o 
   7  -6  14        0.01        4.68     16.92 o 
  -8  -5  14        0.82       -4.03     19.91 o 
  -7  -5  14       44.46       49.33     19.74 o 
  -6  -5  14        8.70        1.44     17.91 o 
  -5  -5  14      392.31      381.77     44.89 o 
  -4  -5  14      212.44      227.12     28.65 o 
  -3  -5  14       37.32       34.90     18.44 o 
  -2  -5  14        2.44       -3.60     19.01 o 
  -1  -5  14      161.78      149.64     21.60 o 
   0  -5  14       25.19       19.02     17.78 o 
   1  -5  14        9.15       16.32     17.09 o 
   2  -5  14       12.71       14.52     16.78 o 
   3  -5  14        0.64       11.06     14.45 o 
   4  -5  14        3.34        0.33     15.68 o 
   5  -5  14       61.19       45.15     19.01 o 
   6  -5  14        0.51        1.29     16.54 o 
   7  -5  14        1.67        4.25     17.53 o 
  -9  -4  14       12.61       27.86     19.61 o 
  -8  -4  14        7.58       14.48     15.09 o 
  -7  -4  14       68.79       58.69     19.22 o 
  -6  -4  14       19.95       20.74     18.62 o 
  -5  -4  14      103.60       96.99     19.41 o 
  -4  -4  14       12.80       25.94     18.19 o 
  -3  -4  14       10.58       25.86     17.01 o 
  -2  -4  14      149.14      183.35     20.45 o 
  -1  -4  14       81.14      104.90     26.27 o 
   0  -4  14      213.37      232.32     21.87 o 
   1  -4  14       10.68       31.49     20.31 o 
   2  -4  14      118.78      101.81     16.20 o 
   3  -4  14       47.34       42.87     16.03 o 
   4  -4  14        1.41        6.53     16.28 o 
   5  -4  14       57.48       60.12     16.43 o 
   6  -4  14       20.54       28.53     16.42 o 
   7  -4  14        0.17       15.14     17.89 o 
  -9  -3  14        0.80       24.36     19.25 o 
  -8  -3  14       10.29       18.25     18.17 o 
  -7  -3  14        5.96        5.38     17.49 o 
  -6  -3  14        0.03        4.33     17.82 o 
  -5  -3  14       26.44       39.63     19.60 o 
  -4  -3  14       43.59       52.11     16.19 o 
  -3  -3  14       45.19       69.55     18.32 o 
  -2  -3  14       79.09       75.37     18.04 o 
  -1  -3  14       34.70       69.99     17.40 o 
   0  -3  14      121.91      113.12     21.24 o 
   1  -3  14       62.29       59.18     19.09 o 
   2  -3  14       23.04       26.51     17.42 o 
   3  -3  14      303.57      310.10     19.36 o 
   4  -3  14       10.89        7.62     16.15 o 
   5  -3  14      178.72      162.22     19.19 o 
   6  -3  14        2.55       -3.35     16.07 o 
  -9  -2  14       83.44       80.31     20.22 o 
  -8  -2  14        1.39        2.23     18.50 o 
  -7  -2  14       15.71       26.23     18.41 o 
  -6  -2  14      575.14      589.86     52.29 o 
  -5  -2  14       17.81       34.29     15.30 o 
  -4  -2  14        0.02       -3.07     16.25 o 
  -3  -2  14       33.35       45.48     16.97 o 
  -2  -2  14       45.01       51.10     17.54 o 
  -1  -2  14        2.74        2.67     16.81 o 
   0  -2  14       18.88       12.26     14.59 o 
   1  -2  14       26.64       23.38     19.90 o 
   2  -2  14      171.30      136.29     21.78 o 
   3  -2  14        0.69        3.42     18.34 o 
   4  -2  14       46.68       16.90     17.80 o 
   5  -2  14        0.01        1.35     16.65 o 
   6  -2  14        0.12       19.04     17.14 o 
  -9  -1  14        0.19       11.70     19.11 o 
  -8  -1  14        0.11       10.90     18.68 o 
  -7  -1  14       61.32       72.66     22.34 o 
  -6  -1  14       15.28       22.66     16.49 o 
  -5  -1  14      120.25      118.93     17.23 o 
  -4  -1  14      114.69      131.04     18.87 o 
  -3  -1  14        7.55       15.03     18.25 o 
  -2  -1  14        0.48       -1.20     20.56 o 
  -1  -1  14       17.75       26.52     20.71 o 
   0  -1  14       12.78       15.61     18.39 o 
   1  -1  14       54.21       68.35     22.95 o 
   2  -1  14       15.85       11.03     17.36 o 
   3  -1  14      239.03      226.15     23.18 o 
   4  -1  14       90.66       76.32     20.92 o 
   5  -1  14        0.66        6.64     17.37 o 
  -9   0  14        0.55        4.58     20.17 o 
  -8   0  14        5.43       13.04     20.16 o 
  -7   0  14      337.24      317.72     24.75 o 
  -6   0  14      379.23      394.35     21.86 o 
  -5   0  14      294.51      302.27     21.32 o 
  -4   0  14        0.09       -0.68     17.14 o 
  -3   0  14       27.17       41.98     20.66 o 
  -2   0  14       99.21      118.45     30.48 o 
  -1   0  14       88.73       91.65     22.90 o 
   0   0  14       16.14       26.24     17.37 o 
   1   0  14       30.28       39.54     15.98 o 
   2   0  14        4.56        6.38     18.22 o 
   3   0  14        5.59       23.78     22.05 o 
   4   0  14       12.05       19.45     20.77 o 
   5   0  14        0.02       12.44     17.40 o 
  -8   1  14       39.86       24.64     17.90 o 
  -7   1  14        0.14        5.67     17.12 o 
  -6   1  14        1.57       10.28     17.21 o 
  -5   1  14       18.88       42.92     21.57 o 
  -4   1  14        0.07       -2.95     21.05 o 
  -3   1  14        0.46       13.43     27.47 o 
  -2   1  14       30.06       52.31     21.62 o 
  -1   1  14       50.46       38.16     17.78 o 
   0   1  14        6.80       16.01     19.94 o 
   1   1  14       22.23       13.40     19.11 o 
   2   1  14        0.96       13.98     22.06 o 
   3   1  14       48.13       50.22     22.07 o 
   4   1  14        3.77       10.67     17.96 o 
  -8   2  14       22.04       30.03     19.75 o 
  -7   2  14        9.90        7.54     17.45 o 
  -6   2  14        2.13        8.72     22.73 o 
  -5   2  14      131.14      142.71     22.00 o 
  -4   2  14        0.07       17.24     18.75 o 
  -3   2  14      108.41      132.95     29.52 o 
  -2   2  14        0.62       11.09     16.87 o 
  -1   2  14      136.62      161.18     37.32 o 
   0   2  14        3.22       36.78     23.06 o 
   1   2  14       41.20       43.34     19.16 o 
   2   2  14        3.81       -4.41     19.71 o 
   3   2  14        0.65       18.07     23.29 o 
   4   2  14       27.49       32.78     33.67 o 
  -8   3  14        3.82       14.87     19.03 o 
  -7   3  14       60.23       51.91     17.40 o 
  -6   3  14      211.52      234.13     26.58 o 
  -5   3  14        5.24       27.97     17.75 o 
  -4   3  14        4.40       22.52     22.28 o 
  -3   3  14       35.44       44.79     18.45 o 
  -2   3  14       14.69       43.96     23.41 o 
  -1   3  14       20.84       42.85     23.28 o 
   0   3  14       48.66       50.91     23.65 o 
   1   3  14       13.31       28.83     17.93 o 
   2   3  14       51.34       47.16     23.81 o 
   3   3  14        0.60       20.66     16.73 o 
  -7   4  14        4.01       16.38     24.49 o 
  -6   4  14       29.26       19.62     23.26 o 
  -5   4  14      117.60      162.25     27.89 o 
  -4   4  14       13.34       31.92     22.72 o 
  -3   4  14        2.08        0.03     18.23 o 
  -2   4  14       16.86       25.59     15.77 o 
  -1   4  14       11.84       15.58     15.09 o 
   0   4  14       11.25       16.19     19.06 o 
   1   4  14        0.02       25.26     21.92 o 
   2   4  14        9.62       45.42     32.19 o 
  -6   5  14        4.33        3.98     24.46 o 
  -5   5  14       85.27       75.58     23.93 o 
  -4   5  14       59.16       84.69     22.69 o 
  -3   5  14       64.22       28.68     31.74 o 
  -2   5  14       14.83        3.21     22.29 o 
  -1   5  14        8.94       10.73     18.19 o 
   0   5  14        1.84       10.88     17.29 o 
  -4   6  14        7.27      -17.13     23.01 o 
  -3   6  14        1.04        8.44     15.25 o 
  -2   6  14        2.00        5.08     22.51 o 
   0 -16  15       51.45       73.04     26.41 o 
   1 -16  15        7.75       21.70     22.74 o 
   2 -16  15       18.39        5.92     17.28 o 
   3 -16  15       19.26       50.64     21.04 o 
  -2 -15  15       25.87       41.37     21.26 o 
  -1 -15  15       33.88       20.50     24.33 o 
   0 -15  15        5.10        2.15     18.30 o 
   1 -15  15        0.00       11.17     21.48 o 
   2 -15  15       11.03        8.37     14.13 o 
   3 -15  15       23.54       27.11     15.68 o 
   4 -15  15        2.69       20.29     15.68 o 
   5 -15  15       18.00       35.31     19.73 o 
  -3 -14  15       48.84       48.12     24.59 o 
  -2 -14  15        0.04       -6.50     16.19 o 
  -1 -14  15       62.33       46.83     22.82 o 
   0 -14  15       37.98       39.80     25.05 o 
   1 -14  15        1.32      -12.98     21.57 o 
   2 -14  15       13.21       25.22     16.01 o 
   3 -14  15        0.17        9.12     16.48 o 
   4 -14  15        6.41       18.07     15.39 o 
   5 -14  15        1.52        1.35     14.32 o 
  -4 -13  15       19.49        0.68     15.96 o 
  -3 -13  15       14.71       46.90     19.91 o 
  -2 -13  15        2.72        8.62     24.30 o 
  -1 -13  15       63.38       80.91     24.46 o 
   0 -13  15        0.72       -8.07     18.81 o 
   1 -13  15        3.85       15.00     15.24 o 
   2 -13  15      156.91      129.08     17.22 o 
   3 -13  15       14.48        4.90     16.78 o 
   4 -13  15       12.06       22.25     15.08 o 
   5 -13  15       64.92       54.26     16.59 o 
   6 -13  15        1.10       12.65     16.40 o 
  -5 -12  15        3.09       33.02     21.12 o 
  -4 -12  15        7.02       12.85     17.99 o 
  -3 -12  15        6.19       35.74     21.60 o 
  -2 -12  15       67.16      104.87     24.54 o 
  -1 -12  15        0.61        8.33     18.96 o 
   0 -12  15      114.52      104.75     17.52 o 
   1 -12  15       12.97       17.66     21.73 o 
   2 -12  15       81.89       73.78     18.08 o 
   3 -12  15        7.72       14.04     14.55 o 
   4 -12  15        1.65        9.47     15.37 o 
   5 -12  15        0.53        7.20     14.11 o 
   6 -12  15       26.98       20.07     14.23 o 
  -6 -11  15        5.54       11.22     23.66 o 
  -5 -11  15       19.67       28.13     18.52 o 
  -4 -11  15        0.91       10.93     24.41 o 
  -3 -11  15      108.37       82.83     24.93 o 
  -2 -11  15        0.22        7.92     18.46 o 
  -1 -11  15       64.04       36.31     18.63 o 
   0 -11  15       42.94       55.16     20.73 o 
   1 -11  15      102.77      125.23     16.25 o 
   2 -11  15       22.64       31.18     14.04 o 
   3 -11  15        7.29       15.65     16.49 o 
   4 -11  15        7.35       10.32     13.92 o 
   5 -11  15       14.53       16.65     15.21 o 
   6 -11  15        3.17        9.20     15.88 o 
   7 -11  15       10.06      -21.48     22.66 o 
  -6 -10  15        8.78       -0.85     23.51 o 
  -5 -10  15        0.05      -16.88     19.71 o 
  -4 -10  15       53.52       61.86     25.29 o 
  -3 -10  15       25.60       10.56     20.91 o 
  -2 -10  15       76.60      122.49     24.42 o 
  -1 -10  15       14.33       24.03     15.34 o 
   0 -10  15       11.97       34.83     17.74 o 
   1 -10  15       46.94       51.04     20.67 o 
   2 -10  15       10.08       17.97     15.72 o 
   3 -10  15       38.71       47.62     15.40 o 
   4 -10  15        0.30        3.32     13.87 o 
   5 -10  15        8.10       -3.23     15.39 o 
   6 -10  15       85.96       59.57     14.96 o 
   7 -10  15       27.60       20.96     13.69 o 
  -7  -9  15        9.57       12.94     16.81 o 
  -6  -9  15        0.31       36.46     23.49 o 
  -5  -9  15        2.53       24.05     23.89 o 
  -4  -9  15        6.64       33.42     25.21 o 
  -3  -9  15        4.03        9.11     18.89 o 
  -2  -9  15        7.60       31.28     22.66 o 
  -1  -9  15        0.72       19.23     22.74 o 
   0  -9  15       32.77       27.05     17.79 o 
   1  -9  15       56.00       53.31     17.73 o 
   2  -9  15        0.00        9.54     15.54 o 
   3  -9  15        8.30        2.07     14.12 o 
   4  -9  15        0.17        9.77     16.14 o 
   5  -9  15       20.06        5.81     16.85 o 
   6  -9  15        7.83       11.30     16.61 o 
   7  -9  15       14.47       20.64     17.71 o 
  -7  -8  15        9.67       35.00     23.26 o 
  -6  -8  15        0.11        9.36     22.81 o 
  -5  -8  15      125.27      112.81     25.42 o 
  -4  -8  15      474.96      458.34     27.86 o 
  -3  -8  15      246.81      291.00     23.01 o 
  -2  -8  15       13.87       19.35     18.30 o 
  -1  -8  15        2.88        3.82     22.19 o 
   0  -8  15        0.46       -6.66     20.26 o 
   1  -8  15      244.73      224.12     26.90 o 
   2  -8  15        8.43        8.82     17.15 o 
   3  -8  15        0.12       12.74     16.85 o 
   4  -8  15       23.94       17.76     17.38 o 
   5  -8  15       17.04       11.26     19.08 o 
   6  -8  15       22.05       27.64     19.44 o 
   7  -8  15        2.23        0.19     18.02 o 
  -7  -7  15       29.53       19.52     17.30 o 
  -6  -7  15        6.72       24.56     21.92 o 
  -5  -7  15        8.62       -6.12     20.82 o 
  -4  -7  15       36.02       36.88     23.41 o 
  -3  -7  15        0.08       10.67     21.64 o 
  -2  -7  15        5.11       24.64     17.94 o 
  -1  -7  15       14.10       26.87     20.96 o 
   0  -7  15        5.71       10.89     18.23 o 
   1  -7  15        3.22        0.99     16.46 o 
   2  -7  15        8.80        9.63     13.63 o 
   3  -7  15        1.02       13.18     17.45 o 
   4  -7  15        0.43       13.36     17.62 o 
   5  -7  15        0.05        2.57     17.79 o 
   6  -7  15        2.91       20.33     16.11 o 
   7  -7  15        4.10        9.75     16.22 o 
  -8  -6  15        5.90       10.90     18.98 o 
  -7  -6  15        8.63        0.27     18.29 o 
  -6  -6  15        9.36        8.25     21.72 o 
  -5  -6  15       41.20       29.06     21.89 o 
  -4  -6  15       12.74        5.00     21.87 o 
  -3  -6  15       45.31       53.29     23.02 o 
  -2  -6  15        3.92        7.72     21.87 o 
  -1  -6  15        2.49       20.16     19.04 o 
   0  -6  15        0.33        5.75     23.29 o 
   1  -6  15        1.28        5.82     16.18 o 
   2  -6  15        0.42        7.48     15.79 o 
   3  -6  15        1.95       16.62     17.20 o 
   4  -6  15       14.14       18.46     17.08 o 
   5  -6  15        0.10       12.21     18.84 o 
   6  -6  15        0.40        4.29     15.07 o 
  -8  -5  15        0.04       11.39     19.83 o 
  -7  -5  15       10.53        9.67     15.48 o 
  -6  -5  15      164.89      136.81     26.69 o 
  -5  -5  15        2.09        3.74     19.03 o 
  -4  -5  15        5.31        7.08     19.15 o 
  -3  -5  15       15.16       12.17     23.75 o 
  -2  -5  15        0.21       -1.31     18.01 o 
  -1  -5  15       33.27       37.32     19.13 o 
   0  -5  15        3.11        3.68     17.08 o 
   1  -5  15       37.59       43.41     17.05 o 
   2  -5  15       19.16       22.11     16.59 o 
   3  -5  15        0.01        5.89     17.11 o 
   4  -5  15        0.31        6.35     18.12 o 
   5  -5  15        0.55        8.40     15.70 o 
   6  -5  15        0.13       11.98     16.07 o 
  -8  -4  15        3.90        9.76     18.28 o 
  -7  -4  15        1.65       12.76     18.13 o 
  -6  -4  15       25.37       43.67     19.05 o 
  -5  -4  15       15.78       16.79     18.76 o 
  -4  -4  15        8.20       19.55     18.25 o 
  -3  -4  15        0.82       -0.90     16.05 o 
  -2  -4  15      197.76      218.72     18.55 o 
  -1  -4  15        5.31       11.01     19.29 o 
   0  -4  15       31.75       28.82     17.76 o 
   1  -4  15       15.58       15.61     16.92 o 
   2  -4  15      147.18      120.79     18.76 o 
   3  -4  15        0.27        3.52     15.34 o 
   4  -4  15        0.72       15.12     19.40 o 
   5  -4  15        0.81       16.24     14.20 o 
   6  -4  15       53.00       63.17     18.03 o 
  -8  -3  15        0.57        1.11     15.04 o 
  -7  -3  15        0.01       12.16     19.83 o 
  -6  -3  15       20.20       32.82     18.26 o 
  -5  -3  15       11.19       10.36     18.48 o 
  -4  -3  15        0.03        3.24     14.68 o 
  -3  -3  15       19.73       19.83     17.14 o 
  -2  -3  15      107.31      107.09     17.76 o 
  -1  -3  15       50.04       62.12     17.41 o 
   0  -3  15        5.57       16.04     19.59 o 
   1  -3  15       21.31       37.72     18.25 o 
   2  -3  15        0.48      -13.34     18.16 o 
   3  -3  15        2.66       18.30     19.96 o 
   4  -3  15        0.70       -9.66     21.20 o 
   5  -3  15       76.47       65.38     20.37 o 
  -8  -2  15       48.14       35.16     21.08 o 
  -7  -2  15       33.24       40.75     19.98 o 
  -6  -2  15       55.03       66.12     21.91 o 
  -5  -2  15       81.87       92.99     16.36 o 
  -4  -2  15       20.82       24.17     16.23 o 
  -3  -2  15       30.29       40.24     18.99 o 
  -2  -2  15      162.46      150.29     21.68 o 
  -1  -2  15       18.59       24.69     17.40 o 
   0  -2  15       61.05       61.04     17.91 o 
   1  -2  15        0.96       -2.99     17.05 o 
   2  -2  15        3.97       13.98     19.08 o 
   3  -2  15       10.44       14.97     16.67 o 
   4  -2  15       14.30        5.39     21.36 o 
   5  -2  15        6.84       23.54     19.73 o 
  -8  -1  15        5.94        6.26     20.87 o 
  -7  -1  15       78.27       83.63     21.04 o 
  -6  -1  15       24.83       23.74     17.59 o 
  -5  -1  15       10.26        6.54     17.06 o 
  -4  -1  15       13.74       12.22     19.76 o 
  -3  -1  15        2.72        6.07     21.55 o 
  -2  -1  15        0.13       16.59     22.03 o 
  -1  -1  15       13.97       13.72     21.71 o 
   0  -1  15       10.16       13.06     22.06 o 
   1  -1  15        1.12       17.12     24.99 o 
   2  -1  15        2.77        7.16     21.53 o 
   3  -1  15      120.17      129.40     24.85 o 
   4  -1  15       31.66       48.00     21.53 o 
  -8   0  15       16.60       23.86     20.96 o 
  -7   0  15       81.16       81.36     21.25 o 
  -6   0  15       73.11       77.39     18.19 o 
  -5   0  15       30.69       36.92     21.40 o 
  -4   0  15       32.54       31.50     18.27 o 
  -3   0  15        0.01        1.85     20.51 o 
  -2   0  15       26.44       18.47     21.51 o 
  -1   0  15        0.95       -4.61     21.15 o 
   0   0  15        0.11        9.58     18.44 o 
   1   0  15       18.35       22.07     19.58 o 
   2   0  15        1.00       11.38     23.22 o 
   3   0  15       30.88       17.85     21.59 o 
   4   0  15        6.40       27.85     21.87 o 
  -8   1  15       26.21       25.38     27.22 o 
  -7   1  15        5.24       18.86     17.96 o 
  -6   1  15      233.84      220.80     24.43 o 
  -5   1  15       13.67       32.22     21.38 o 
  -4   1  15       74.82       57.69     22.21 o 
  -3   1  15        8.18        5.45     20.64 o 
  -2   1  15      114.68      127.17     26.61 o 
  -1   1  15        6.42       18.02     22.79 o 
   0   1  15       15.58       14.50     18.61 o 
   1   1  15       20.96       58.85     24.62 o 
   2   1  15        1.90        6.50     28.06 o 
   3   1  15       17.87        2.19     19.23 o 
  -7   2  15        3.06        8.63     18.51 o 
  -6   2  15       11.12        8.70     14.79 o 
  -5   2  15      139.37      164.38     24.69 o 
  -4   2  15       13.24       28.75     22.48 o 
  -3   2  15      136.21      133.02     24.94 o 
  -2   2  15        0.01       18.87     21.89 o 
  -1   2  15       82.65       95.65     24.44 o 
   0   2  15        2.38       24.09     19.44 o 
   1   2  15        0.20       -0.13     19.42 o 
   2   2  15        4.13        9.58     34.46 o 
  -6   3  15       67.52       65.18     20.90 o 
  -5   3  15      107.51       90.83     19.60 o 
  -4   3  15       89.84       90.94     20.24 o 
  -3   3  15       12.48       22.87     21.84 o 
  -2   3  15       15.91       27.62     30.34 o 
  -1   3  15        0.12        5.23     22.58 o 
   0   3  15       36.14       49.28     23.67 o 
   1   3  15       43.69       59.30     24.29 o 
  -6   4  15       20.73       44.48     37.42 o 
  -5   4  15       33.64       17.48     23.50 o 
  -4   4  15        9.69       14.13     22.58 o 
  -3   4  15       38.33       34.54     23.72 o 
  -2   4  15       73.87       53.59     25.42 o 
  -1   4  15        1.72       -4.38     22.86 o 
   0   4  15        8.32       37.12     35.45 o 
  -1 -15  16        4.40       12.93     24.23 o 
   0 -15  16        0.07       25.78     23.78 o 
   1 -15  16        0.75       -2.17     26.31 o 
   2 -15  16       58.18       46.06     16.69 o 
   3 -15  16        9.13       13.65     18.20 o 
  -2 -14  16        6.43       14.27     19.47 o 
  -1 -14  16       14.76       12.79     22.20 o 
   0 -14  16       21.39        9.65     15.66 o 
   1 -14  16        9.87        5.67     21.70 o 
   2 -14  16       57.55       29.39     15.40 o 
   3 -14  16       59.89       45.49     19.48 o 
   4 -14  16        0.32        9.14     14.73 o 
  -3 -13  16        9.27       52.96     24.58 o 
  -2 -13  16       41.10       35.78     21.56 o 
  -1 -13  16       98.37      111.91     17.97 o 
   0 -13  16        7.86       13.57     23.57 o 
   1 -13  16       21.85       33.88     18.12 o 
   2 -13  16       23.32       32.13     22.64 o 
   3 -13  16       11.83       23.20     14.30 o 
   4 -13  16       35.50       28.92     15.97 o 
   5 -13  16        0.38        6.40     14.39 o 
  -4 -12  16       31.73       54.29     26.40 o 
  -3 -12  16        4.58       30.29     24.70 o 
  -2 -12  16      349.13      288.75     31.40 o 
  -1 -12  16      203.23      154.02     27.37 o 
   0 -12  16       21.15       20.00     24.20 o 
   1 -12  16        5.59       27.37     19.39 o 
   2 -12  16       25.68       31.58     24.02 o 
   3 -12  16        1.11        0.38     15.16 o 
   4 -12  16       70.93       68.69     15.35 o 
   5 -12  16        6.23       12.20     15.78 o 
  -5 -11  16        0.01       10.21     24.33 o 
  -4 -11  16       46.29       51.09     25.44 o 
  -3 -11  16        1.01       -4.48     24.37 o 
  -2 -11  16      203.27      195.96     21.97 o 
  -1 -11  16        3.48       21.80     25.01 o 
   0 -11  16       41.24       41.29     20.69 o 
   1 -11  16        1.43       23.19     18.96 o 
   2 -11  16       66.62       63.86     18.08 o 
   3 -11  16        5.66       10.82     14.65 o 
   4 -11  16       18.46       21.62     14.58 o 
   5 -11  16       10.47       16.04     15.94 o 
   6 -11  16        7.77        3.18     16.31 o 
  -6 -10  16        0.31       11.69     18.15 o 
  -5 -10  16       22.10       23.23     19.73 o 
  -4 -10  16       14.32        4.92     24.99 o 
  -3 -10  16       72.43       72.55     21.16 o 
  -2 -10  16        4.14        6.58     21.99 o 
  -1 -10  16       11.75       41.66     24.89 o 
   0 -10  16        2.32        2.80     22.62 o 
   1 -10  16       48.10       55.15     22.17 o 
   2 -10  16       32.49       24.93     16.69 o 
   3 -10  16       22.51        7.79     16.88 o 
   4 -10  16       77.51       46.05     14.71 o 
   5 -10  16        6.78       13.28     12.83 o 
   6 -10  16       20.66       29.71     17.74 o 
  -6  -9  16        0.66        6.48     23.88 o 
  -5  -9  16       29.04       10.19     23.53 o 
  -4  -9  16      209.40      242.35     28.89 o 
  -3  -9  16       64.47       75.89     27.43 o 
  -2  -9  16       79.50       85.57     24.83 o 
  -1  -9  16        7.61       -0.49     22.61 o 
   0  -9  16       13.37       15.38     17.72 o 
   1  -9  16      148.48      143.01     23.97 o 
   2  -9  16       32.27       32.18     14.01 o 
   3  -9  16       19.79       25.42     14.38 o 
   4  -9  16        0.97        4.47     16.35 o 
   5  -9  16        0.01       -2.94     14.26 o 
   6  -9  16        4.09       11.58     17.51 o 
  -6  -8  16        1.22       19.07     23.11 o 
  -5  -8  16      144.28      131.94     20.96 o 
  -4  -8  16        0.00        2.24     22.91 o 
  -3  -8  16       17.11       28.12     18.93 o 
  -2  -8  16        0.49        3.88     22.82 o 
  -1  -8  16       45.22       63.84     22.76 o 
   0  -8  16       80.16       70.75     19.53 o 
   1  -8  16        8.61        7.84     17.44 o 
   2  -8  16       29.71       36.21     17.46 o 
   3  -8  16       15.45       15.68     16.29 o 
   4  -8  16        3.28        4.24     14.22 o 
   5  -8  16        1.63        8.58     12.64 o 
   6  -8  16        6.68       16.51     17.14 o 
  -7  -7  16       50.52       43.51     17.25 o 
  -6  -7  16       72.39       36.17     22.79 o 
  -5  -7  16       82.47       77.36     24.68 o 
  -4  -7  16      425.87      365.79     40.95 o 
  -3  -7  16       49.47       42.58     26.78 o 
  -2  -7  16       21.71       20.15     22.59 o 
  -1  -7  16       34.28       30.76     23.31 o 
   0  -7  16       21.17       14.84     23.78 o 
   1  -7  16        8.57       28.37     17.93 o 
   2  -7  16        1.42        8.75     16.33 o 
   3  -7  16        4.66        5.83     16.43 o 
   4  -7  16       14.27       23.43     17.79 o 
   5  -7  16       37.00       30.02     13.73 o 
   6  -7  16        0.05        3.86     17.70 o 
  -7  -6  16       26.52       23.49     17.65 o 
  -6  -6  16       27.53       19.08     21.47 o 
  -5  -6  16      246.10      226.63     25.01 o 
  -4  -6  16       14.34        6.34     22.73 o 
  -3  -6  16        2.50       15.94     23.31 o 
  -2  -6  16       39.25       51.80     21.89 o 
  -1  -6  16      107.67      115.65     20.99 o 
   0  -6  16       45.12       47.33     18.06 o 
   1  -6  16        4.12       14.04     16.79 o 
   2  -6  16        1.04        4.72     16.61 o 
   3  -6  16        3.04        6.04     16.94 o 
   4  -6  16      161.50      151.17     19.62 o 
   5  -6  16       13.69       17.19     18.17 o 
   6  -6  16        9.79       27.74     37.08 o 
  -7  -5  16        4.96        2.12     16.54 o 
  -6  -5  16       24.37       22.76     19.80 o 
  -5  -5  16       20.01       11.89     20.01 o 
  -4  -5  16       18.35       12.32     20.79 o 
  -3  -5  16        4.22        6.38     19.60 o 
  -2  -5  16      108.39       97.52     20.32 o 
  -1  -5  16       20.07       27.66     19.75 o 
   0  -5  16       47.46       57.78     18.40 o 
   1  -5  16        0.22        4.28     18.73 o 
   2  -5  16        0.20       10.00     19.28 o 
   3  -5  16       84.55       66.74     17.37 o 
   4  -5  16       60.38       34.90     16.68 o 
   5  -5  16        9.84       19.63     19.06 o 
  -7  -4  16        2.93       -1.48     18.22 o 
  -6  -4  16        6.79        4.53     17.37 o 
  -5  -4  16        1.38       12.87     19.28 o 
  -4  -4  16       37.54       34.35     17.52 o 
  -3  -4  16        1.47        2.78     16.70 o 
  -2  -4  16       26.36       24.72     22.01 o 
  -1  -4  16       24.46       34.45     20.70 o 
   0  -4  16       37.27       28.08     18.97 o 
   1  -4  16        1.54        7.08     17.28 o 
   2  -4  16      291.76      249.16     19.82 o 
   3  -4  16       76.01       63.66     19.53 o 
   4  -4  16     1494.73     1149.72     33.45 o 
   5  -4  16        9.97       29.83     20.40 o 
  -7  -3  16       76.47       78.43     20.95 o 
  -6  -3  16        2.42       24.94     20.68 o 
  -5  -3  16       12.75        8.81     18.81 o 
  -4  -3  16        4.87       10.06     15.31 o 
  -3  -3  16        2.84        3.73     15.55 o 
  -2  -3  16        9.43       16.66     16.49 o 
  -1  -3  16        3.62       18.46     20.40 o 
   0  -3  16        9.00       16.38     20.13 o 
   1  -3  16       20.68       31.89     19.64 o 
   2  -3  16       65.63       61.35     18.51 o 
   3  -3  16      454.90      414.27     27.12 o 
   4  -3  16      161.28      134.68     19.63 o 
  -7  -2  16       56.24       45.16     20.42 o 
  -6  -2  16       44.77       48.87     23.62 o 
  -5  -2  16      436.89      440.10     24.72 o 
  -4  -2  16       67.86       49.15     18.54 o 
  -3  -2  16       27.07       30.37     19.15 o 
  -2  -2  16       19.87       20.94     21.86 o 
  -1  -2  16       44.76       41.27     22.56 o 
   0  -2  16       54.23       37.97     20.25 o 
   1  -2  16        4.84       10.90     22.61 o 
   2  -2  16        6.30       24.00     21.22 o 
   3  -2  16       55.74       33.31     18.82 o 
   4  -2  16        6.28       12.53     20.43 o 
  -7  -1  16       22.56       16.12     20.91 o 
  -6  -1  16      145.61      161.78     20.89 o 
  -5  -1  16       45.90       61.33     20.06 o 
  -4  -1  16       20.47       28.24     20.78 o 
  -3  -1  16        2.92       28.50     22.20 o 
  -2  -1  16       38.76       34.19     21.87 o 
  -1  -1  16        1.73        2.51     20.93 o 
   0  -1  16        2.65       19.44     21.55 o 
   1  -1  16       12.70        3.19     19.90 o 
   2  -1  16       14.95       22.82     24.04 o 
   3  -1  16       10.17        6.59     22.58 o 
  -7   0  16        0.00       10.93     22.51 o 
  -6   0  16       75.48       69.12     21.28 o 
  -5   0  16        2.28       13.47     20.52 o 
  -4   0  16       18.85       21.28     16.65 o 
  -3   0  16       10.45       16.99     20.70 o 
  -2   0  16       38.53       31.34     22.01 o 
  -1   0  16       19.95       13.16     18.62 o 
   0   0  16       72.59       79.42     23.40 o 
   1   0  16       11.91        7.31     34.76 o 
   2   0  16        3.56       11.53     27.92 o 
   3   0  16       14.16        6.97     27.94 o 
  -6   1  16       56.25       71.35     23.00 o 
  -5   1  16       84.38       73.41     18.06 o 
  -4   1  16        1.07       17.99     20.53 o 
  -3   1  16       11.95       11.77     16.23 o 
  -2   1  16        8.41        4.47     18.16 o 
  -1   1  16      156.65      149.87     43.79 o 
   0   1  16        0.64        9.96     18.85 o 
   1   1  16       16.29       21.14     24.03 o 
   2   1  16        1.50       12.44     37.42 o 
  -6   2  16        2.14       13.53     33.03 o 
  -5   2  16       46.39       40.28     23.73 o 
  -4   2  16       87.04       66.90     19.80 o 
  -3   2  16       35.22       34.64     21.87 o 
  -2   2  16        5.07       26.85     20.99 o 
  -1   2  16        3.74       -9.46     22.64 o 
   0   2  16       14.22        7.59     19.25 o 
  -4   3  16        4.04        2.69     23.06 o 
  -3   3  16        1.26        7.54     23.50 o 
  -2   3  16       19.93       18.17     18.95 o 
  -1   3  16        0.03       -4.30     33.42 o 
  -1 -14  17        5.08       -1.84     20.41 o 
   0 -14  17        4.77        3.48     20.02 o 
   1 -14  17       36.81       25.24     23.23 o 
   2 -14  17        0.08       -1.31     16.52 o 
   3 -14  17       36.20       61.43     19.68 o 
  -3 -13  17       11.64       10.42     35.00 o 
  -2 -13  17        1.95       -9.50     25.53 o 
  -1 -13  17        2.69       34.67     25.36 o 
   0 -13  17       25.91       41.18     23.11 o 
   1 -13  17       12.31       25.05     16.25 o 
   2 -13  17        0.56       -5.23     32.19 o 
   3 -13  17        0.01       13.06     17.05 o 
   4 -13  17        5.11       12.67     17.08 o 
  -3 -12  17        0.60        6.93     18.09 o 
  -2 -12  17        7.16        0.55     18.01 o 
  -1 -12  17        4.62        7.76     20.10 o 
   0 -12  17       12.72       16.25     19.65 o 
   1 -12  17        9.05       14.88     23.00 o 
   2 -12  17        6.08       -4.39     21.82 o 
   3 -12  17        7.83       10.48     14.41 o 
   4 -12  17        7.82       19.81     14.23 o 
  -4 -11  17        6.75        5.41     25.48 o 
  -3 -11  17       22.22       24.63     25.76 o 
  -2 -11  17       37.91       13.10     18.23 o 
  -1 -11  17       67.63       37.26     21.23 o 
   0 -11  17        5.33        9.01     23.72 o 
   1 -11  17        1.78       15.65     22.27 o 
   2 -11  17      125.90      113.16     18.95 o 
   3 -11  17        0.07        8.84     14.60 o 
   4 -11  17        0.12        9.81     16.21 o 
   5 -11  17       18.90        9.85     21.17 o 
  -5 -10  17        2.38       17.95     26.14 o 
  -4 -10  17        0.08        4.15     24.01 o 
  -3 -10  17      278.98      281.37     24.40 o 
  -2 -10  17       19.23       51.46     25.81 o 
  -1 -10  17        8.25        3.67     25.29 o 
   0 -10  17       37.57       54.91     24.16 o 
   1 -10  17        8.93       13.63     32.68 o 
   2 -10  17       25.80       31.76     17.24 o 
   3 -10  17        0.47       -2.14     13.74 o 
   4 -10  17       35.50       37.85     14.29 o 
   5 -10  17        4.93       21.23     19.52 o 
  -5  -9  17        5.47        5.58     25.37 o 
  -4  -9  17       36.73       31.09     24.37 o 
  -3  -9  17       64.99       55.68     21.73 o 
  -2  -9  17      108.88      125.24     23.88 o 
  -1  -9  17       78.15       81.53     23.35 o 
   0  -9  17       82.15       86.88     25.56 o 
   1  -9  17      105.74      117.45     17.89 o 
   2  -9  17       11.81       16.39     17.72 o 
   3  -9  17       17.01       26.00     15.20 o 
   4  -9  17       13.67       17.64     18.16 o 
   5  -9  17        2.46       -2.75     19.03 o 
  -6  -8  17        8.31        7.55     19.62 o 
  -5  -8  17       45.35       72.40     24.68 o 
  -4  -8  17       14.44       40.64     24.45 o 
  -3  -8  17       11.24       30.17     22.57 o 
  -2  -8  17        7.09       18.11     22.24 o 
  -1  -8  17       26.66       22.83     22.55 o 
   0  -8  17        9.38       21.81     23.78 o 
   1  -8  17       42.09       48.96     18.35 o 
   2  -8  17        2.45        7.27     16.70 o 
   3  -8  17       18.58       23.55     17.77 o 
   4  -8  17        0.17       11.78     14.02 o 
   5  -8  17        1.04       -4.44     18.54 o 
  -6  -7  17       56.33       29.58     20.24 o 
  -5  -7  17       40.05       49.99     22.08 o 
  -4  -7  17        0.21       17.51     22.64 o 
  -3  -7  17        8.42       25.14     23.05 o 
  -2  -7  17       12.71       24.80     24.14 o 
  -1  -7  17        1.30       -4.91     21.37 o 
   0  -7  17        6.16        6.51     16.28 o 
   1  -7  17       95.54       79.63     18.99 o 
   2  -7  17        2.62       15.01     16.81 o 
   3  -7  17        0.66        6.28     15.91 o 
   4  -7  17       12.84        9.87     16.78 o 
   5  -7  17       50.20       20.26     15.90 o 
  -6  -6  17        0.01        0.13     20.78 o 
  -5  -6  17       14.28       16.69     23.12 o 
  -4  -6  17       24.01       28.55     22.37 o 
  -3  -6  17        3.73        8.22     22.27 o 
  -2  -6  17       13.70       17.41     20.67 o 
  -1  -6  17       17.66       13.06     19.60 o 
   0  -6  17       16.62       16.30     19.11 o 
   1  -6  17        4.87       10.24     18.08 o 
   2  -6  17        5.69        8.56     16.34 o 
   3  -6  17        0.84       20.79     17.33 o 
   4  -6  17      110.59       85.70     19.47 o 
  -6  -5  17       42.53       40.27     21.06 o 
  -5  -5  17      116.84      102.65     22.80 o 
  -4  -5  17      173.33      138.70     28.20 o 
  -3  -5  17        8.87       13.46     19.17 o 
  -2  -5  17        2.19       11.38     24.25 o 
  -1  -5  17       19.44        9.65     18.07 o 
   0  -5  17        0.57        3.74     18.53 o 
   1  -5  17        1.98        2.97     17.12 o 
   2  -5  17        0.23       -6.35     18.63 o 
   3  -5  17       29.22       25.07     17.95 o 
   4  -5  17       48.14       41.28     19.39 o 
  -6  -4  17       15.35       23.12     22.01 o 
  -5  -4  17        6.62        5.00     21.05 o 
  -4  -4  17        2.46        1.75     18.79 o 
  -3  -4  17        0.11        2.99     17.30 o 
  -2  -4  17        1.53        1.80     20.10 o 
  -1  -4  17       42.94       51.48     20.90 o 
   0  -4  17        0.89       10.01     18.91 o 
   1  -4  17       17.54       14.92     18.38 o 
   2  -4  17      120.48       83.90     19.54 o 
   3  -4  17        6.61       19.56     19.94 o 
   4  -4  17        0.01        8.23     17.65 o 
  -6  -3  17       16.94       14.07     22.35 o 
  -5  -3  17        9.19        8.04     22.86 o 
  -4  -3  17       16.53       21.73     18.62 o 
  -3  -3  17        0.63        8.20     17.67 o 
  -2  -3  17       37.72       29.68     18.47 o 
  -1  -3  17       16.08       13.48     21.74 o 
   0  -3  17       12.52       25.07     22.67 o 
   1  -3  17       16.62       26.13     21.97 o 
   2  -3  17       11.19       20.08     21.59 o 
   3  -3  17        0.47        8.97     20.82 o 
  -6  -2  17        9.52       -2.19     21.57 o 
  -5  -2  17       24.99       29.15     21.75 o 
  -4  -2  17       16.93       17.87     19.79 o 
  -3  -2  17       16.52        5.15     21.52 o 
  -2  -2  17        1.43       13.28     21.54 o 
  -1  -2  17       39.02       31.11     21.00 o 
   0  -2  17       26.81        8.15     29.28 o 
   1  -2  17        0.00       22.70     25.65 o 
   2  -2  17        0.00        0.04     22.89 o 
   3  -2  17        1.35       14.58     25.58 o 
  -6  -1  17        3.54        7.00     20.73 o 
  -5  -1  17       12.44        8.83     22.43 o 
  -4  -1  17        7.73       19.09     21.39 o 
  -3  -1  17        9.03       10.34     22.10 o 
  -2  -1  17       41.85       34.76     22.59 o 
  -1  -1  17       22.22       18.31     21.19 o 
   0  -1  17        9.80       11.45     30.51 o 
   1  -1  17        0.97       24.93     29.42 o 
   2  -1  17        1.36       -6.32     27.62 o 
  -5   0  17       39.87       25.42     21.71 o 
  -4   0  17       23.92       24.59     20.67 o 
  -3   0  17        6.69       24.11     20.86 o 
  -2   0  17        6.25        0.44     16.77 o 
  -1   0  17        8.40       24.78     22.23 o 
   0   0  17        0.03      -14.05     23.70 o 
   1   0  17        8.59       15.25     33.37 o 
  -4   1  17       50.37       68.95     23.75 o 
  -3   1  17       26.67       13.09     21.49 o 
  -2   1  17        3.62       12.46     22.62 o 
  -1   1  17        4.15       12.39     23.45 o 
   0 -13  18        9.97       18.78     18.21 o 
   1 -13  18        9.44       37.12     24.73 o 
   2 -13  18        4.60       29.97     33.52 o 
  -2 -12  18       13.00        8.99     29.13 o 
  -1 -12  18        5.53       11.09     25.67 o 
   0 -12  18       48.63       39.73     23.53 o 
   1 -12  18       19.16       39.57     22.55 o 
   2 -12  18        0.26        3.28     22.88 o 
   3 -12  18        0.38        1.30     18.77 o 
  -3 -11  18       11.83       17.42     27.91 o 
  -2 -11  18       70.91       55.01     26.40 o 
  -1 -11  18       21.00       23.31     20.43 o 
   0 -11  18        0.08        4.69     22.55 o 
   1 -11  18       10.87        7.45     31.30 o 
   2 -11  18       23.34       26.49     19.14 o 
   3 -11  18       32.24       17.49     17.43 o 
  -4 -10  18       71.14       60.92     26.29 o 
  -3 -10  18        3.82       11.16     25.63 o 
  -2 -10  18        8.29       33.19     19.41 o 
  -1 -10  18       22.63        6.87     22.96 o 
   0 -10  18       13.26       18.87     21.65 o 
   1 -10  18       17.71       36.28     22.32 o 
   2 -10  18       41.61       27.87     17.10 o 
   3 -10  18       17.45       14.54     13.28 o 
  -4  -9  18        9.85        9.11     19.99 o 
  -3  -9  18       39.16       45.36     24.10 o 
  -2  -9  18        1.28        6.42     23.21 o 
  -1  -9  18       62.38       67.00     23.41 o 
   0  -9  18        0.05        1.09     30.11 o 
   1  -9  18        0.10        7.58     17.51 o 
   2  -9  18        0.33       16.66     17.48 o 
   3  -9  18        2.34        9.24     16.39 o 
  -5  -8  18       17.41       32.91     25.58 o 
  -4  -8  18       81.00       69.21     24.78 o 
  -3  -8  18       14.20       22.97     23.27 o 
  -2  -8  18        0.70        1.83     23.08 o 
  -1  -8  18        0.11       14.49     21.86 o 
   0  -8  18       18.97       11.61     18.25 o 
   1  -8  18        6.27        7.43     17.90 o 
   2  -8  18       16.29       19.99     17.27 o 
   3  -8  18        3.49       15.61     16.76 o 
  -5  -7  18        5.53       15.58     23.20 o 
  -4  -7  18       49.58       33.68     23.50 o 
  -3  -7  18       42.22       42.56     29.73 o 
  -2  -7  18       40.57       36.29     24.22 o 
  -1  -7  18       35.77        9.45     28.15 o 
   0  -7  18        7.64       -1.13     20.01 o 
   1  -7  18        0.46        9.85     18.43 o 
   2  -7  18        0.42        3.26     17.06 o 
   3  -7  18        0.01       -7.44     16.97 o 
  -5  -6  18        9.33       13.13     23.53 o 
  -4  -6  18      153.78      133.28     30.34 o 
  -3  -6  18       86.88       93.61     26.19 o 
  -2  -6  18        4.89        9.03     21.45 o 
  -1  -6  18        6.18       13.76     21.82 o 
   0  -6  18       37.09       24.65     19.36 o 
   1  -6  18        7.75       10.69     20.30 o 
   2  -6  18        1.32        2.50     17.02 o 
   3  -6  18        3.78       14.30     16.98 o 
  -5  -5  18       10.13       -2.57     23.88 o 
  -4  -5  18       37.37       37.05     24.33 o 
  -3  -5  18        1.14       11.54     22.17 o 
  -2  -5  18        1.54       14.55     21.39 o 
  -1  -5  18       46.20       40.08     21.83 o 
   0  -5  18       13.89       23.36     20.37 o 
   1  -5  18       51.90       43.58     20.90 o 
   2  -5  18        1.61       11.30     17.11 o 
   3  -5  18       16.94       15.74     20.75 o 
  -5  -4  18        1.66        0.25     21.00 o 
  -4  -4  18        5.90        8.13     17.86 o 
  -3  -4  18        3.60        4.78     23.27 o 
  -2  -4  18        2.14        6.99     21.15 o 
  -1  -4  18       30.91       31.34     23.15 o 
   0  -4  18        2.98        0.71     21.85 o 
   1  -4  18       25.93       18.81     22.04 o 
   2  -4  18       19.12        7.80     19.84 o 
  -5  -3  18      203.25      216.14     29.55 o 
  -4  -3  18        0.97        7.25     18.87 o 
  -3  -3  18        3.90        8.74     21.33 o 
  -2  -3  18       13.11       11.16     34.66 o 
  -1  -3  18        3.09       11.85     28.83 o 
   0  -3  18        0.06       15.37     24.76 o 
   1  -3  18        2.60       12.54     23.34 o 
  -4  -2  18       52.44       49.36     23.69 o 
  -3  -2  18       43.90       61.37     25.76 o 
  -2  -2  18        4.59       -0.78     21.59 o 
  -1  -2  18        0.95       21.18     31.15 o 
   0  -2  18        5.88       -4.64     30.36 o 
  -3  -1  18        1.28       30.46     21.79 o 
  -2  -1  18        6.58       16.64     20.96 o 
  -1  -1  18       28.56       30.56     22.17 o 
   0 -11  19        6.98       10.57     24.48 o 
  -2 -10  19        1.24        1.82     25.03 o 
  -1 -10  19        0.24       16.34     20.40 o 
   0 -10  19        1.91      -31.64     31.64 o 
   1 -10  19       10.94        8.92     18.09 o 
  -2  -9  19       61.46       56.32     25.57 o 
  -1  -9  19        2.61        6.48     25.99 o 
   0  -9  19        0.39       13.88     22.00 o 
   1  -9  19        1.21       13.12     18.18 o 
  -3  -8  19        7.62       16.57     25.72 o 
  -2  -8  19        1.59       25.03     22.92 o 
  -1  -8  19        1.14        2.07     36.38 o 
   0  -8  19        1.49        7.97     20.79 o 
   1  -8  19        3.52        3.94     18.72 o 
  -3  -7  19        7.16       14.62     23.63 o 
  -2  -7  19        4.33        6.05     23.79 o 
  -1  -7  19        2.95       17.21     24.24 o 
   0  -7  19        1.20       14.20     20.40 o 
   1  -7  19        0.22        4.02     20.44 o 
  -3  -6  19        1.68        7.59     23.14 o 
  -2  -6  19        0.16       12.73     23.10 o 
  -1  -6  19        0.00        4.73     20.40 o 
   0  -6  19        7.54       11.71     20.18 o 
   1  -6  19        0.21        4.76     18.14 o 
  -3  -5  19        1.13        5.55     21.36 o 
  -2  -5  19        0.13        5.66     22.99 o 
  -1  -5  19       49.96       60.96     24.26 o 
   0  -5  19        0.33       13.49     21.33 o 
  -3  -4  19        0.17        7.00     23.36 o 
  -2  -4  19        4.76        8.10     26.63 o 
  -1  -4  19       17.99       16.41     23.70 o 
                                                 
